# Supplementary material for: The murine meninges acquire lymphoid tissue properties and harbour autoreactive B cells during chronic Trypanosoma brucei infection
Source: PLoS Biol. 2023 Nov 20;21(11):e3002389. doi: 10.1371/journal.pbio.3002389 (PMC10723712; doi:10.1371/journal.pbio.3002389)
Supplement: S1 Table — (XLSX) [file pbio.3002389.s009.xlsx]

## Sheet: Table S1
Supplementary Table 1: Quality control including mean reads per cell and median genes per cell before and after filtering out low quality cell types.
	Before filtering low quality cells			After filtering low quality cells
	Number of cells recovered	Mean Reads per Cell	Median Genes per Cell	No of cells	Median Genes per Cell
Naïve_1	1122	53165	472	912	622.627
Naïve_2	1256	48710	389	922	586.498
Inf_1	8994	12460	1523	8733	1561.16
Inf_2	9249	7291	978	9123	1031.5
