# Supplementary material for: The murine meninges acquire lymphoid tissue properties and harbour autoreactive B cells during chronic Trypanosoma brucei infection
Source: PLoS Biol. 2023 Nov 20;21(11):e3002389. doi: 10.1371/journal.pbio.3002389 (PMC10723712; doi:10.1371/journal.pbio.3002389)
Supplement: S3 Table — (XLSX) [file pbio.3002389.s011.xlsx]

## Sheet: Table S3
Supplementary Table 3: Marker genes identified for the cells within the fibroblast clusters obtained after subsetting (resolution = 0.6)
gene	p_val	avg_log2FC	pct.1	pct.2	p_val_adj	cluster	gene
Col1a1	1.30262e-71	1.03309	0.952	0.668	2.31475e-67	0	Col1a1
Col1a2	5.77509e-63	0.919165	0.98	0.906	1.02623e-58	0	Col1a2
Col14a1	6.87073e-53	1.07515	0.746	0.347	1.22093e-48	0	Col14a1
Gnas	7.78359e-51	1.03823	0.969	0.795	1.38314e-46	0	Gnas
Sparc	4.64197e-48	0.903678	0.952	0.806	8.24878e-44	0	Sparc
Atp1b1	5.31893e-46	1.17051	0.677	0.326	9.45173e-42	0	Atp1b1
Igfbp5	2.95406e-44	0.903353	0.967	0.732	5.24937e-40	0	Igfbp5
G0s2	2.65058e-43	1.34001	0.466	0.155	4.71007e-39	0	G0s2
Mfap4	1.66814e-41	1.38358	0.748	0.44	2.96428e-37	0	Mfap4
Cpz	3.82087e-41	0.847213	0.537	0.206	6.78968e-37	0	Cpz
Kctd12	8.30966e-41	1.02498	0.725	0.399	1.47663e-36	0	Kctd12
Fxyd5	3.45902e-38	0.952844	0.911	0.742	6.14668e-34	0	Fxyd5
1500015O10Rik	2.62601e-36	0.768892	0.921	0.78	4.66643e-32	0	1500015O10Rik
Col3a1	4.09256e-35	0.699066	0.817	0.581	7.27247e-31	0	Col3a1
Gas1	8.19339e-35	0.921652	0.794	0.483	1.45597e-30	0	Gas1
Col6a2	1.61037e-33	0.785923	0.705	0.401	2.86163e-29	0	Col6a2
H19	1.74415e-32	0.984013	0.667	0.363	3.09935e-28	0	H19
Prps2	6.70159e-32	0.761116	0.354	0.113	1.19087e-27	0	Prps2
Clec11a	3.28946e-31	0.834407	0.608	0.302	5.84537e-27	0	Clec11a
Col6a1	7.47859e-31	0.84057	0.779	0.548	1.32894e-26	0	Col6a1
Ckap4	3.65504e-30	0.785218	0.517	0.234	6.49501e-26	0	Ckap4
Rcn3	3.48824e-28	0.70846	0.578	0.297	6.1986e-24	0	Rcn3
Il33	4.76549e-28	0.954974	0.595	0.337	8.46828e-24	0	Il33
Pcolce	5.13209e-28	0.810167	0.692	0.433	9.11972e-24	0	Pcolce
Smoc1	9.33189e-26	0.785767	0.524	0.263	1.65828e-21	0	Smoc1
Sned1	1.40296e-25	0.634231	0.341	0.123	2.49305e-21	0	Sned1
Ptn	2.83101e-25	0.754752	0.72	0.471	5.03071e-21	0	Ptn
Ntrk2	4.39194e-25	0.77869	0.394	0.166	7.80447e-21	0	Ntrk2
Mdk	5.80706e-25	0.716325	0.799	0.556	1.03192e-20	0	Mdk
Csrp2	1.16148e-24	0.760902	0.573	0.322	2.06394e-20	0	Csrp2
Tnmd	1.20763e-24	0.903959	0.379	0.152	2.14596e-20	0	Tnmd
Fstl1	3.24798e-24	0.634115	0.842	0.654	5.77166e-20	0	Fstl1
Col8a1	1.29634e-23	0.737549	0.669	0.402	2.3036e-19	0	Col8a1
Cpxm1	1.44452e-23	0.758388	0.822	0.589	2.56691e-19	0	Cpxm1
Igf2	3.3792e-23	0.796842	0.158	0.031	6.00484e-19	0	Igf2
Ramp2	3.95344e-23	0.829932	0.608	0.343	7.02527e-19	0	Ramp2
Serpinh1	9.263e-23	0.638989	0.672	0.432	1.64604e-18	0	Serpinh1
Igf1	1.15635e-22	0.800927	0.695	0.447	2.05483e-18	0	Igf1
Shisa3	3.20625e-22	0.69842	0.654	0.383	5.6975e-18	0	Shisa3
Hspa5	3.63686e-22	0.588722	0.817	0.589	6.46271e-18	0	Hspa5
Mfap5	5.09362e-22	0.834568	0.478	0.241	9.05136e-18	0	Mfap5
Pfn2	6.25884e-22	0.747449	0.453	0.224	1.1122e-17	0	Pfn2
Cd248	8.70623e-21	0.593461	0.254	0.086	1.5471e-16	0	Cd248
Bgn	1.35876e-20	0.429391	0.929	0.822	2.41452e-16	0	Bgn
Slit2	1.51997e-20	0.591388	0.412	0.191	2.70099e-16	0	Slit2
Cybrd1	4.00575e-20	0.619006	0.321	0.13	7.11822e-16	0	Cybrd1
Gpc6	9.08094e-20	0.625969	0.445	0.222	1.61368e-15	0	Gpc6
Col16a1	1.01369e-19	0.394328	0.356	0.152	1.80133e-15	0	Col16a1
Creb3l1	1.62799e-19	0.468973	0.303	0.117	2.89293e-15	0	Creb3l1
Srpx	2.48232e-19	0.537647	0.201	0.06	4.41108e-15	0	Srpx
Calr	3.08762e-19	0.559414	0.756	0.555	5.4867e-15	0	Calr
Nedd4	3.49887e-19	0.514014	0.873	0.729	6.21749e-15	0	Nedd4
Ebf1	4.25915e-19	0.606906	0.718	0.484	7.56852e-15	0	Ebf1
Slc38a2	5.43702e-19	0.434177	0.98	0.83	9.66158e-15	0	Slc38a2
mt-Nd4	6.06433e-19	0.300934	0.969	0.918	1.07763e-14	0	mt-Nd4
Cdh11	6.82656e-19	0.613333	0.84	0.713	1.21308e-14	0	Cdh11
Emilin1	7.45577e-19	0.528787	0.476	0.249	1.32489e-14	0	Emilin1
Bsg	8.23404e-19	0.598728	0.715	0.516	1.46319e-14	0	Bsg
Ost4	1.18822e-18	0.599947	0.659	0.431	2.11147e-14	0	Ost4
Slc26a7	1.44944e-18	0.556271	0.445	0.224	2.57565e-14	0	Slc26a7
Gdf10	4.39356e-18	0.665991	0.578	0.346	7.80736e-14	0	Gdf10
Foxd1	5.33151e-18	0.534978	0.738	0.493	9.47409e-14	0	Foxd1
Npr3	9.12675e-18	0.651911	0.399	0.191	1.62182e-13	0	Npr3
Sulf2	1.35964e-17	0.642315	0.382	0.182	2.41608e-13	0	Sulf2
S100b	1.42464e-17	0.641173	0.537	0.31	2.53158e-13	0	S100b
Fndc1	1.68494e-17	0.591712	0.496	0.277	2.99413e-13	0	Fndc1
Palmd	2.49905e-17	0.726452	0.331	0.15	4.44082e-13	0	Palmd
Ccdc80	2.96206e-17	0.638427	0.69	0.486	5.26357e-13	0	Ccdc80
Col11a1	3.38594e-17	0.581278	0.41	0.21	6.01681e-13	0	Col11a1
Slc4a10	7.06458e-17	0.53126	0.489	0.261	1.25538e-12	0	Slc4a10
Aebp1	8.06464e-17	0.472018	0.794	0.611	1.43309e-12	0	Aebp1
Rspo3	1.35975e-16	0.455809	0.453	0.237	2.41628e-12	0	Rspo3
Hes1	1.61927e-16	0.639694	0.438	0.232	2.87744e-12	0	Hes1
Trabd2b	2.2351e-16	0.518824	0.275	0.112	3.97177e-12	0	Trabd2b
Htra3	3.60129e-16	0.459913	0.249	0.096	6.3995e-12	0	Htra3
Rcn1	4.17139e-16	0.376951	0.366	0.173	7.41257e-12	0	Rcn1
Cald1	4.2599e-16	0.51297	0.847	0.68	7.56984e-12	0	Cald1
Mfap2	8.84365e-16	0.490054	0.298	0.132	1.57152e-11	0	Mfap2
Emb	1.04207e-15	0.591603	0.72	0.508	1.85177e-11	0	Emb
Cdon	1.45907e-15	0.36776	0.267	0.109	2.59277e-11	0	Cdon
Lrp6	1.54969e-15	0.541158	0.483	0.274	2.7538e-11	0	Lrp6
Vkorc1	1.94662e-15	0.489645	0.461	0.257	3.45914e-11	0	Vkorc1
Tmem158	1.98739e-15	0.473588	0.158	0.046	3.53159e-11	0	Tmem158
Loxl1	3.91071e-15	0.447715	0.578	0.372	6.94933e-11	0	Loxl1
Cnpy2	4.07187e-15	0.54609	0.565	0.36	7.23572e-11	0	Cnpy2
Epha3	5.57574e-15	0.599434	0.43	0.241	9.90809e-11	0	Epha3
Htra1	5.97259e-15	0.523062	0.621	0.425	1.06133e-10	0	Htra1
P3h3	5.99489e-15	0.51786	0.44	0.245	1.06529e-10	0	P3h3
Foxp1	7.3255e-15	0.437309	0.756	0.53	1.30174e-10	0	Foxp1
Ddit4l	8.17625e-15	0.438618	0.201	0.071	1.45292e-10	0	Ddit4l
Ndufa3	8.24236e-15	0.508788	0.621	0.417	1.46467e-10	0	Ndufa3
Lrpap1	8.4833e-15	0.496852	0.496	0.288	1.50748e-10	0	Lrpap1
Fmod	1.25232e-14	0.385561	0.687	0.46	2.22537e-10	0	Fmod
Efemp2	3.09145e-14	0.52424	0.394	0.211	5.4935e-10	0	Efemp2
Adamts9	4.20842e-14	0.376362	0.242	0.097	7.47837e-10	0	Adamts9
Plpp3	4.83416e-14	0.411874	0.919	0.759	8.59031e-10	0	Plpp3
Nfic	4.9804e-14	0.535499	0.504	0.304	8.85017e-10	0	Nfic
Col5a2	5.59722e-14	0.44101	0.57	0.367	9.94627e-10	0	Col5a2
Ext1	5.70671e-14	0.465466	0.336	0.168	1.01408e-09	0	Ext1
Itih5	6.32193e-14	0.61616	0.539	0.346	1.12341e-09	0	Itih5
Smim1	7.90699e-14	0.362216	0.221	0.087	1.40507e-09	0	Smim1
Sec61g	9.51473e-14	0.427362	0.842	0.719	1.69077e-09	0	Sec61g
Serf2	9.6483e-14	0.386671	0.863	0.748	1.7145e-09	0	Serf2
Olfml3	1.06127e-13	0.472208	0.72	0.533	1.88588e-09	0	Olfml3
Tbx18	1.0912e-13	0.381693	0.216	0.085	1.93907e-09	0	Tbx18
Adamts2	1.59799e-13	0.500355	0.532	0.331	2.83964e-09	0	Adamts2
Maged1	1.72314e-13	0.55214	0.494	0.313	3.06202e-09	0	Maged1
Serpinf1	2.33412e-13	0.421482	0.845	0.665	4.14773e-09	0	Serpinf1
Epha7	2.52575e-13	0.449012	0.204	0.079	4.48826e-09	0	Epha7
Cpxm2	2.68388e-13	0.484278	0.611	0.414	4.76926e-09	0	Cpxm2
Prrx2	2.85401e-13	0.313505	0.427	0.24	5.07157e-09	0	Prrx2
Adam23	3.33094e-13	0.403721	0.204	0.08	5.91908e-09	0	Adam23
Itm2a	4.05573e-13	0.472375	0.751	0.59	7.20703e-09	0	Itm2a
Hsp90b1	5.79273e-13	0.460708	0.779	0.614	1.02937e-08	0	Hsp90b1
Pkdcc	7.57586e-13	0.642531	0.346	0.181	1.34623e-08	0	Pkdcc
Usp11	7.80545e-13	0.395295	0.12	0.032	1.38703e-08	0	Usp11
Rrbp1	7.81488e-13	0.468858	0.743	0.586	1.3887e-08	0	Rrbp1
Tmed3	1.00141e-12	0.396495	0.435	0.254	1.7795e-08	0	Tmed3
Irs1	1.60444e-12	0.421004	0.28	0.133	2.8511e-08	0	Irs1
Id1	1.70285e-12	0.471464	0.427	0.245	3.02596e-08	0	Id1
Selenom	1.83443e-12	0.403648	0.707	0.512	3.25979e-08	0	Selenom
Magt1	2.08971e-12	0.411147	0.369	0.199	3.71341e-08	0	Magt1
Fkbp9	2.24122e-12	0.439548	0.427	0.247	3.98265e-08	0	Fkbp9
Ppib	3.87419e-12	0.443265	0.735	0.618	6.88443e-08	0	Ppib
Scn1b	3.88653e-12	0.527341	0.31	0.159	6.90637e-08	0	Scn1b
Maged2	4.58065e-12	0.388552	0.191	0.075	8.13982e-08	0	Maged2
Adam12	4.79452e-12	0.292418	0.242	0.107	8.51986e-08	0	Adam12
Slc4a4	5.2206e-12	0.346	0.26	0.119	9.27701e-08	0	Slc4a4
Kdelr2	5.88405e-12	0.491165	0.417	0.245	1.04559e-07	0	Kdelr2
Dclk1	8.62275e-12	0.420538	0.349	0.186	1.53226e-07	0	Dclk1
Gxylt2	1.05745e-11	0.296117	0.282	0.137	1.87909e-07	0	Gxylt2
Cx3cl1	2.08611e-11	0.332513	0.285	0.139	3.70701e-07	0	Cx3cl1
Ctsh	2.13998e-11	0.514759	0.593	0.412	3.80274e-07	0	Ctsh
Dcaf17	2.61264e-11	0.4734	0.219	0.097	4.64267e-07	0	Dcaf17
Id2	3.81037e-11	0.605393	0.69	0.498	6.77103e-07	0	Id2
Tmco1	3.98892e-11	0.43976	0.496	0.314	7.0883e-07	0	Tmco1
Naxe	4.54342e-11	0.359815	0.221	0.099	8.07366e-07	0	Naxe
Nrep	4.92725e-11	0.372273	0.112	0.033	8.75572e-07	0	Nrep
Sec62	4.97036e-11	0.418554	0.786	0.618	8.83232e-07	0	Sec62
Gmds	5.23578e-11	0.444028	0.303	0.16	9.30399e-07	0	Gmds
Gaa	6.7433e-11	0.455141	0.511	0.34	1.19828e-06	0	Gaa
Sesn3	6.76225e-11	0.462425	0.394	0.235	1.20165e-06	0	Sesn3
Tspan11	6.81508e-11	0.5144	0.489	0.32	1.21104e-06	0	Tspan11
Gstm5	8.03995e-11	0.390909	0.603	0.427	1.4287e-06	0	Gstm5
Nfib	8.22689e-11	0.411836	0.677	0.493	1.46192e-06	0	Nfib
Copz2	9.30064e-11	0.356419	0.26	0.127	1.65272e-06	0	Copz2
Gas6	9.41074e-11	0.399498	0.674	0.495	1.67229e-06	0	Gas6
Pmepa1	9.57494e-11	0.340589	0.789	0.631	1.70147e-06	0	Pmepa1
Gpc3	9.78466e-11	0.39586	0.318	0.171	1.73873e-06	0	Gpc3
Col8a2	1.09847e-10	0.437401	0.344	0.19	1.95198e-06	0	Col8a2
Bloc1s1	1.19384e-10	0.393266	0.333	0.182	2.12145e-06	0	Bloc1s1
Ctsk	1.23928e-10	0.410015	0.557	0.386	2.20221e-06	0	Ctsk
Cpq	1.38398e-10	0.36272	0.489	0.313	2.45933e-06	0	Cpq
Cemip	1.6374e-10	0.443375	0.204	0.09	2.90966e-06	0	Cemip
Pcdh7	1.75625e-10	0.309823	0.328	0.173	3.12085e-06	0	Pcdh7
P4ha2	1.85899e-10	0.356718	0.229	0.109	3.30343e-06	0	P4ha2
mt-Nd5	1.93061e-10	0.292151	0.789	0.615	3.43069e-06	0	mt-Nd5
Cox14	1.95611e-10	0.409853	0.372	0.214	3.47601e-06	0	Cox14
Rpn2	2.09365e-10	0.433778	0.555	0.395	3.72042e-06	0	Rpn2
Dpm3	2.34157e-10	0.512613	0.562	0.402	4.16097e-06	0	Dpm3
Smarca2	2.36431e-10	0.369498	0.532	0.354	4.20138e-06	0	Smarca2
Il11ra1	2.3759e-10	0.390867	0.606	0.441	4.22197e-06	0	Il11ra1
Armcx2	3.93471e-10	0.277831	0.148	0.055	6.99199e-06	0	Armcx2
Ssr4	4.6861e-10	0.363571	0.654	0.499	8.3272e-06	0	Ssr4
Rbp1	7.48906e-10	0.337949	0.715	0.549	1.33081e-05	0	Rbp1
Mpped2	7.63254e-10	0.291787	0.193	0.086	1.3563e-05	0	Mpped2
Nenf	7.72765e-10	0.405909	0.71	0.569	1.3732e-05	0	Nenf
Mlec	1.04602e-09	0.406372	0.328	0.188	1.85878e-05	0	Mlec
Scd2	1.09201e-09	0.339841	0.529	0.35	1.9405e-05	0	Scd2
Nfix	1.20624e-09	0.388843	0.606	0.445	2.1435e-05	0	Nfix
Nfia	1.43564e-09	0.453224	0.606	0.432	2.55114e-05	0	Nfia
Mrps21	1.82376e-09	0.30481	0.473	0.307	3.24083e-05	0	Mrps21
Slc50a1	1.99761e-09	0.438302	0.405	0.256	3.54974e-05	0	Slc50a1
Hist1h2bc	2.16482e-09	0.370932	0.644	0.474	3.84689e-05	0	Hist1h2bc
Ndufb2	2.19754e-09	0.372901	0.476	0.322	3.90502e-05	0	Ndufb2
Prnp	2.32963e-09	0.400557	0.506	0.351	4.13975e-05	0	Prnp
Slc12a2	2.56509e-09	0.355126	0.422	0.263	4.55817e-05	0	Slc12a2
Myl6	2.61957e-09	0.341819	0.865	0.765	4.65497e-05	0	Myl6
Dynll1	2.65389e-09	0.412833	0.679	0.544	4.71597e-05	0	Dynll1
Cltc	2.83456e-09	0.297127	0.573	0.397	5.03701e-05	0	Cltc
Thbs2	3.01606e-09	0.265657	0.567	0.398	5.35954e-05	0	Thbs2
Gm1673	3.02622e-09	0.275296	0.153	0.062	5.3776e-05	0	Gm1673
Rnaset2a	3.04215e-09	0.328841	0.344	0.2	5.40589e-05	0	Rnaset2a
Ccdc167	3.12248e-09	0.259578	0.107	0.035	5.54865e-05	0	Ccdc167
Pdia4	3.31573e-09	0.274422	0.346	0.198	5.89206e-05	0	Pdia4
Ace	3.65484e-09	0.262376	0.168	0.072	6.49465e-05	0	Ace
Ppdpf	3.7681e-09	0.29377	0.27	0.143	6.69591e-05	0	Ppdpf
Epyc	3.99702e-09	0.32993	0.191	0.088	7.10271e-05	0	Epyc
Kcne4	4.20704e-09	0.255543	0.145	0.057	7.47591e-05	0	Kcne4
Ogn	4.2684e-09	0.315182	0.908	0.759	7.58495e-05	0	Ogn
Fam114a1	4.6698e-09	0.359248	0.242	0.124	8.29824e-05	0	Fam114a1
Pappa	4.7436e-09	0.59491	0.198	0.095	8.42938e-05	0	Pappa
Adgrl2	4.8047e-09	0.298761	0.326	0.188	8.53796e-05	0	Adgrl2
Ntrk3	4.91398e-09	0.269351	0.178	0.078	8.73214e-05	0	Ntrk3
Cbx5	5.19899e-09	0.276745	0.455	0.297	9.23861e-05	0	Cbx5
Tma7	5.7946e-09	0.313269	0.578	0.421	0.00010297	0	Tma7
Manf	6.01475e-09	0.354605	0.573	0.405	0.000106882	0	Manf
P3h4	6.24367e-09	0.380279	0.178	0.081	0.00011095	0	P3h4
Slc16a1	6.6258e-09	0.452115	0.214	0.104	0.00011774	0	Slc16a1
Fbn1	6.86983e-09	0.344624	0.501	0.344	0.000122077	0	Fbn1
Crispld1	7.59707e-09	0.270357	0.277	0.147	0.000135	0	Crispld1
Polr2l	7.67043e-09	0.448952	0.293	0.169	0.000136303	0	Polr2l
Prrx1	8.16761e-09	0.393217	0.679	0.543	0.000145138	0	Prrx1
Zcchc17	9.30148e-09	0.530537	0.272	0.152	0.000165287	0	Zcchc17
Hmgn1	9.53003e-09	0.334669	0.557	0.412	0.000169349	0	Hmgn1
Snhg18	1.05259e-08	0.334322	0.514	0.353	0.000187045	0	Snhg18
Lmo4	1.19173e-08	0.285708	0.873	0.716	0.000211771	0	Lmo4
Pdia6	1.22243e-08	0.301035	0.448	0.299	0.000217225	0	Pdia6
Ergic3	1.2612e-08	0.33251	0.438	0.278	0.000224115	0	Ergic3
Emp3	1.28996e-08	0.35363	0.669	0.514	0.000229225	0	Emp3
Gsta4	1.34179e-08	0.589761	0.326	0.192	0.000238437	0	Gsta4
Uqcc2	1.34898e-08	0.279357	0.466	0.31	0.000239713	0	Uqcc2
Fam69a	1.66472e-08	0.312637	0.173	0.08	0.00029582	0	Fam69a
Tmem39a	1.83735e-08	0.266128	0.15	0.064	0.000326497	0	Tmem39a
Fzd2	1.8613e-08	0.340178	0.254	0.139	0.000330753	0	Fzd2
Pcsk5	1.95301e-08	0.272298	0.178	0.083	0.00034705	0	Pcsk5
Cdkn1c	2.21971e-08	0.414767	0.478	0.323	0.000394443	0	Cdkn1c
Gpx7	2.24551e-08	0.306841	0.206	0.101	0.000399027	0	Gpx7
Snx2	2.28599e-08	0.346089	0.41	0.267	0.00040622	0	Snx2
Tspan13	2.37511e-08	0.367985	0.42	0.272	0.000422057	0	Tspan13
Rtl8a	2.62876e-08	0.472591	0.224	0.117	0.00046713	0	Rtl8a
Crtap	2.69184e-08	0.347999	0.397	0.255	0.00047834	0	Crtap
Oxct1	2.79356e-08	0.343942	0.26	0.142	0.000496415	0	Oxct1
Rpl13a	3.10426e-08	0.423186	0.402	0.264	0.000551628	0	Rpl13a
Mmp23	3.45843e-08	0.381703	0.204	0.102	0.000614562	0	Mmp23
Commd1	3.89216e-08	0.304204	0.295	0.169	0.000691636	0	Commd1
Pdia3	3.91675e-08	0.270567	0.707	0.578	0.000696006	0	Pdia3
Mrc2	3.93662e-08	0.299389	0.542	0.404	0.000699537	0	Mrc2
Mxd4	3.99082e-08	0.324136	0.463	0.316	0.000709169	0	Mxd4
Ssr2	4.16491e-08	0.373663	0.341	0.214	0.000740104	0	Ssr2
Nr3c1	4.36323e-08	0.378306	0.435	0.288	0.000775346	0	Nr3c1
Ift20	4.44547e-08	0.266711	0.354	0.218	0.00078996	0	Ift20
Hmgn2	4.96954e-08	0.293895	0.29	0.168	0.000883087	0	Hmgn2
Ndufa4	4.97139e-08	0.375464	0.74	0.651	0.000883416	0	Ndufa4
Plagl1	5.32722e-08	0.380859	0.226	0.12	0.000946646	0	Plagl1
Cxcl14	5.53185e-08	0.451942	0.382	0.245	0.00098301	0	Cxcl14
Laptm4a	5.59401e-08	0.253913	0.837	0.72	0.000994055	0	Laptm4a
Usp34	5.65516e-08	0.317481	0.331	0.198	0.00100492	0	Usp34
Tmeff2	6.095e-08	0.413881	0.191	0.092	0.00108308	0	Tmeff2
Calu	8.3313e-08	0.359585	0.517	0.373	0.00148047	0	Calu
Gm11808	9.02813e-08	0.422811	0.331	0.211	0.0016043	0	Gm11808
Ddost	9.1138e-08	0.351254	0.341	0.211	0.00161952	0	Ddost
Map1b	1.07617e-07	0.31338	0.672	0.498	0.00191236	0	Map1b
Sec61b	1.12473e-07	0.349267	0.659	0.525	0.00199865	0	Sec61b
Rpn1	1.23543e-07	0.358948	0.427	0.283	0.00219535	0	Rpn1
Kifap3	1.41147e-07	0.447134	0.305	0.186	0.00250819	0	Kifap3
Anxa2	1.53739e-07	0.32206	0.616	0.484	0.00273193	0	Anxa2
Cdc42ep5	1.53881e-07	0.372592	0.232	0.126	0.00273446	0	Cdc42ep5
Islr	1.58809e-07	0.329516	0.613	0.442	0.00282203	0	Islr
Tuba1b	1.59905e-07	0.293126	0.504	0.36	0.00284151	0	Tuba1b
Ndufc1	1.6097e-07	0.304395	0.593	0.455	0.00286043	0	Ndufc1
Prmt8	1.70935e-07	0.330735	0.201	0.103	0.00303751	0	Prmt8
Endod1	1.76949e-07	0.279557	0.137	0.06	0.00314439	0	Endod1
Cbx3	1.90562e-07	0.43285	0.407	0.273	0.00338628	0	Cbx3
Gfpt1	1.91052e-07	0.332398	0.249	0.141	0.00339499	0	Gfpt1
Ism1	1.95935e-07	0.395815	0.41	0.272	0.00348177	0	Ism1
Hcfc1r1	2.02395e-07	0.292905	0.433	0.294	0.00359656	0	Hcfc1r1
Arid4a	2.06046e-07	0.278012	0.237	0.131	0.00366144	0	Arid4a
Tspan18	2.16872e-07	0.265787	0.117	0.047	0.00385382	0	Tspan18
Cd63	2.1789e-07	0.287003	0.809	0.718	0.0038719	0	Cd63
Calm2	2.28527e-07	0.347213	0.662	0.541	0.00406092	0	Calm2
Fgl2	2.31351e-07	0.320996	0.725	0.593	0.00411111	0	Fgl2
Rcn2	2.57092e-07	0.384387	0.417	0.281	0.00456852	0	Rcn2
Slc13a4	2.6379e-07	0.392299	0.135	0.06	0.00468754	0	Slc13a4
P4hb	3.06142e-07	0.318196	0.578	0.45	0.00544014	0	P4hb
Nid1	3.17856e-07	0.347131	0.639	0.484	0.00564831	0	Nid1
Tmed10	3.3585e-07	0.295475	0.674	0.547	0.00596805	0	Tmed10
Angpt2	3.41452e-07	0.348173	0.132	0.058	0.0060676	0	Angpt2
Msx1	3.45433e-07	0.386068	0.254	0.146	0.00613834	0	Msx1
Fundc2	3.61423e-07	0.311527	0.44	0.31	0.00642249	0	Fundc2
Wls	3.86612e-07	0.258385	0.537	0.395	0.0068701	0	Wls
Romo1	5.05076e-07	0.313354	0.58	0.437	0.0089752	0	Romo1
Tmsb10	5.14079e-07	0.260534	0.781	0.681	0.00913518	0	Tmsb10
Pdpn	5.97024e-07	0.302705	0.42	0.282	0.0106091	0	Pdpn
Tm2d2	6.91013e-07	0.330965	0.354	0.231	0.0122793	0	Tm2d2
Abcb1a	7.0824e-07	0.348311	0.209	0.113	0.0125854	0	Abcb1a
Ndufb11	7.49504e-07	0.36221	0.573	0.434	0.0133187	0	Ndufb11
Ltbp2	7.79772e-07	0.494809	0.422	0.297	0.0138565	0	Ltbp2
Atp5g1	8.41903e-07	0.270699	0.593	0.45	0.0149606	0	Atp5g1
Tmem263	8.64529e-07	0.301696	0.211	0.116	0.0153627	0	Tmem263
Cntfr	9.40754e-07	0.372129	0.232	0.133	0.0167172	0	Cntfr
Gstm2	9.87446e-07	0.366704	0.405	0.277	0.0175469	0	Gstm2
Timp2	9.90355e-07	0.280305	0.878	0.762	0.0175986	0	Timp2
Hdlbp	1.06037e-06	0.256944	0.494	0.359	0.0188427	0	Hdlbp
Lman1	1.06864e-06	0.278603	0.43	0.301	0.0189897	0	Lman1
Fgf2	1.07811e-06	0.275235	0.298	0.183	0.0191581	0	Fgf2
Hpf1	1.25275e-06	0.269782	0.181	0.094	0.0222613	0	Hpf1
Copa	1.29213e-06	0.252067	0.44	0.309	0.0229612	0	Copa
Plscr2	1.30601e-06	0.276659	0.305	0.189	0.0232078	0	Plscr2
Strbp	1.42764e-06	0.29637	0.249	0.149	0.0253691	0	Strbp
Gprasp1	1.45146e-06	0.326442	0.155	0.077	0.0257924	0	Gprasp1
Twist1	1.53892e-06	0.272342	0.295	0.181	0.0273466	0	Twist1
Foxp2	1.54177e-06	0.256467	0.545	0.401	0.0273973	0	Foxp2
Chd3	1.6905e-06	0.28932	0.305	0.191	0.0300401	0	Chd3
Fuca1	1.70339e-06	0.270291	0.42	0.29	0.0302692	0	Fuca1
Gstp1	1.70635e-06	0.266482	0.148	0.072	0.0303218	0	Gstp1
Canx	1.76714e-06	0.308043	0.555	0.422	0.0314022	0	Canx
Ecm1	1.84053e-06	0.328294	0.277	0.172	0.0327062	0	Ecm1
H2afv	1.88464e-06	0.361971	0.443	0.315	0.03349	0	H2afv
Sub1	2.17881e-06	0.343152	0.664	0.538	0.0387175	0	Sub1
S100a16	2.19382e-06	0.309837	0.338	0.222	0.0389842	0	S100a16
Gstt1	2.23514e-06	0.287002	0.379	0.247	0.0397184	0	Gstt1
Anapc11	2.26622e-06	0.332713	0.318	0.207	0.0402707	0	Anapc11
Atp1a1	2.40837e-06	0.334172	0.438	0.312	0.0427967	0	Atp1a1
Mrps16	2.43646e-06	0.32174	0.356	0.237	0.0432959	0	Mrps16
Dync1i2	2.52064e-06	0.347823	0.583	0.45	0.0447918	0	Dync1i2
Smdt1	2.72016e-06	0.285359	0.57	0.443	0.0483372	0	Smdt1
Pdgfrl	2.75951e-06	0.362369	0.392	0.271	0.0490365	0	Pdgfrl
Sox9	2.9664e-06	0.305348	0.12	0.055	0.052713	0	Sox9
Ldha	2.98446e-06	0.315087	0.529	0.407	0.0530338	0	Ldha
Clstn1	3.08595e-06	0.274564	0.242	0.143	0.0548374	0	Clstn1
Wisp2	3.09608e-06	0.295246	0.196	0.109	0.0550173	0	Wisp2
Phpt1	3.16612e-06	0.341244	0.132	0.063	0.0562619	0	Phpt1
Ptms	3.58262e-06	0.253704	0.626	0.497	0.0636632	0	Ptms
Cisd1	3.67295e-06	0.262787	0.26	0.156	0.0652683	0	Cisd1
Agpat5	3.69626e-06	0.324935	0.3	0.194	0.0656826	0	Agpat5
Cox6b2	3.82697e-06	0.364773	0.132	0.063	0.0680052	0	Cox6b2
Mad2l2	3.9139e-06	0.4071	0.127	0.061	0.0695499	0	Mad2l2
Denr	4.00555e-06	0.293566	0.341	0.225	0.0711786	0	Denr
Fam198b	4.03547e-06	0.284497	0.254	0.153	0.0717103	0	Fam198b
Zfpl1	4.06735e-06	0.264003	0.12	0.055	0.0722768	0	Zfpl1
Anapc13	4.07121e-06	0.311276	0.402	0.281	0.0723453	0	Anapc13
Trp53i13	4.10317e-06	0.359095	0.112	0.05	0.0729133	0	Trp53i13
St13	4.24103e-06	0.355424	0.519	0.393	0.0753631	0	St13
Epas1	4.31403e-06	0.271162	0.224	0.131	0.0766604	0	Epas1
Plxna4	4.71161e-06	0.502307	0.122	0.058	0.0837254	0	Plxna4
Maf	4.94335e-06	0.29818	0.639	0.506	0.0878434	0	Maf
Srpr	5.56247e-06	0.389002	0.407	0.287	0.098845	0	Srpr
Spats2l	5.97294e-06	0.27272	0.196	0.11	0.106139	0	Spats2l
Fbln7	6.583e-06	0.450255	0.135	0.067	0.11698	0	Fbln7
Ptpra	6.78918e-06	0.267708	0.361	0.25	0.120644	0	Ptpra
Minos1	7.15051e-06	0.277023	0.613	0.504	0.127065	0	Minos1
Park7	7.34809e-06	0.281926	0.422	0.304	0.130576	0	Park7
Tmcc3	7.62451e-06	0.282929	0.226	0.132	0.135488	0	Tmcc3
Ostc	7.63528e-06	0.308278	0.399	0.278	0.135679	0	Ostc
1810022K09Rik	8.41978e-06	0.33224	0.331	0.224	0.149619	0	1810022K09Rik
Cxcl12	9.11306e-06	0.342326	0.628	0.558	0.161939	0	Cxcl12
Glt8d1	9.31858e-06	0.345227	0.158	0.084	0.165591	0	Glt8d1
Sdf4	9.46655e-06	0.294252	0.545	0.419	0.168221	0	Sdf4
Morf4l2	9.96431e-06	0.287204	0.422	0.304	0.177066	0	Morf4l2
Vcp	1.02011e-05	0.296604	0.542	0.428	0.181273	0	Vcp
Nxn	1.02892e-05	0.269463	0.163	0.087	0.182839	0	Nxn
Ube3a	1.19158e-05	0.29759	0.415	0.295	0.211744	0	Ube3a
Chpf	1.23422e-05	0.280778	0.201	0.117	0.219321	0	Chpf
Fzd7	1.26187e-05	0.350313	0.247	0.155	0.224235	0	Fzd7
Slc12a7	1.33166e-05	0.285066	0.165	0.09	0.236637	0	Slc12a7
Cdk5rap3	1.4477e-05	0.265908	0.153	0.081	0.257256	0	Cdk5rap3
Aga	1.45205e-05	0.322951	0.219	0.133	0.25803	0	Aga
Fcgrt	1.46044e-05	0.325466	0.499	0.391	0.259521	0	Fcgrt
Selenof	1.55024e-05	0.250226	0.588	0.468	0.275478	0	Selenof
Dnaja1	1.60794e-05	0.331694	0.565	0.438	0.285731	0	Dnaja1
Egfr	1.69331e-05	0.27201	0.522	0.399	0.300901	0	Egfr
Cks1b	1.88185e-05	0.283231	0.198	0.116	0.334405	0	Cks1b
Celf4	1.8959e-05	0.383952	0.107	0.05	0.336901	0	Celf4
Polr2b	1.89648e-05	0.376518	0.206	0.122	0.337004	0	Polr2b
Abca1	1.99072e-05	0.278565	0.598	0.478	0.353751	0	Abca1
Josd2	2.08682e-05	0.299774	0.112	0.054	0.370828	0	Josd2
Pdcd4	2.20617e-05	0.254627	0.336	0.228	0.392036	0	Pdcd4
Rpl10-ps3	2.38173e-05	0.413848	0.183	0.109	0.423233	0	Rpl10-ps3
Usmg5	2.59876e-05	0.321181	0.603	0.484	0.461799	0	Usmg5
Atp6v0d1	2.61132e-05	0.324591	0.293	0.193	0.464032	0	Atp6v0d1
Tmco3	2.7597e-05	0.285216	0.117	0.058	0.490399	0	Tmco3
Osgep	3.05175e-05	0.313787	0.165	0.094	0.542295	0	Osgep
Aes	3.06335e-05	0.281897	0.244	0.156	0.544357	0	Aes
Cd302	3.40047e-05	0.277577	0.776	0.677	0.604264	0	Cd302
Dad1	3.43079e-05	0.279641	0.644	0.526	0.609651	0	Dad1
Swi5	3.78021e-05	0.348099	0.534	0.431	0.671744	0	Swi5
Timm10b	3.82409e-05	0.266073	0.377	0.273	0.67954	0	Timm10b
Klc1	3.99294e-05	0.310057	0.198	0.119	0.709546	0	Klc1
Ywhae	4.08347e-05	0.333784	0.57	0.453	0.725633	0	Ywhae
Kcnq1ot1	4.40989e-05	0.303287	0.43	0.314	0.783637	0	Kcnq1ot1
Serpinb9	4.70531e-05	0.273687	0.262	0.176	0.836134	0	Serpinb9
Ggh	4.71565e-05	0.25103	0.344	0.242	0.837971	0	Ggh
Zic1	5.28645e-05	0.290761	0.491	0.377	0.939403	0	Zic1
Pebp1	5.94039e-05	0.266509	0.374	0.271	1	0	Pebp1
Tmx3	5.9967e-05	0.268254	0.26	0.173	1	0	Tmx3
Ppp3cb	6.06257e-05	0.262798	0.239	0.155	1	0	Ppp3cb
Loxl2	6.10183e-05	0.329082	0.201	0.124	1	0	Loxl2
Hpgd	7.01178e-05	0.380002	0.275	0.187	1	0	Hpgd
Ap2b1	7.21202e-05	0.288665	0.275	0.183	1	0	Ap2b1
Hsp90aa1	7.58186e-05	0.281048	0.613	0.502	1	0	Hsp90aa1
Klhl9	7.66911e-05	0.276419	0.282	0.192	1	0	Klhl9
Txndc15	8.48149e-05	0.277589	0.206	0.129	1	0	Txndc15
Cul1	8.52173e-05	0.270369	0.369	0.271	1	0	Cul1
Aldh7a1	8.84916e-05	0.253272	0.122	0.064	1	0	Aldh7a1
Lgals1	9.15313e-05	0.280049	0.578	0.468	1	0	Lgals1
Ift22	9.67086e-05	0.34071	0.112	0.058	1	0	Ift22
Ndufa13	9.75616e-05	0.275525	0.702	0.606	1	0	Ndufa13
Tcea3	0.00010304	0.29352	0.125	0.066	1	0	Tcea3
Tfg	0.000107248	0.28612	0.198	0.126	1	0	Tfg
Grcc10	0.000127757	0.434146	0.127	0.07	1	0	Grcc10
Csnk2a1	0.000131327	0.367519	0.318	0.228	1	0	Csnk2a1
Selenot	0.000133273	0.30519	0.379	0.28	1	0	Selenot
Ddx1	0.000150857	0.26158	0.17	0.103	1	0	Ddx1
Nrxn2	0.000164603	0.260061	0.122	0.066	1	0	Nrxn2
Fgfr2	0.000175598	0.270288	0.323	0.23	1	0	Fgfr2
Gpc4	0.000176011	0.310758	0.178	0.109	1	0	Gpc4
Nck1	0.000199554	0.332409	0.272	0.188	1	0	Nck1
Psma4	0.000205933	0.310745	0.435	0.337	1	0	Psma4
Ntn4	0.000208713	0.290824	0.226	0.149	1	0	Ntn4
Arf4	0.000212898	0.306694	0.545	0.434	1	0	Arf4
Tanc2	0.000227466	0.253111	0.125	0.068	1	0	Tanc2
Ss18l2	0.000233041	0.314169	0.155	0.093	1	0	Ss18l2
Fam180a	0.000288993	0.348296	0.16	0.097	1	0	Fam180a
Ikbip	0.000289625	0.351662	0.298	0.209	1	0	Ikbip
Erlec1	0.00029365	0.265447	0.394	0.294	1	0	Erlec1
Asph	0.000297699	0.259281	0.303	0.214	1	0	Asph
Fkbp10	0.000386666	0.262211	0.181	0.114	1	0	Fkbp10
Nars	0.000386754	0.266656	0.28	0.196	1	0	Nars
Slc25a4	0.00048274	0.285428	0.616	0.533	1	0	Slc25a4
Dynlt3	0.000517111	0.289354	0.275	0.198	1	0	Dynlt3
Rdx	0.000543842	0.359908	0.58	0.491	1	0	Rdx
Tcea1	0.00056478	0.313802	0.379	0.287	1	0	Tcea1
Rtl8b	0.000567929	0.285898	0.104	0.057	1	0	Rtl8b
Nudcd2	0.000687663	0.356171	0.153	0.094	1	0	Nudcd2
Ccdc90b	0.000730136	0.256958	0.188	0.123	1	0	Ccdc90b
Sil1	0.000816981	0.262502	0.132	0.078	1	0	Sil1
Pnkd	0.000869533	0.303269	0.204	0.139	1	0	Pnkd
Meg3	0.000918082	0.446036	0.295	0.224	1	0	Meg3
Ecm2	0.000962413	0.265208	0.237	0.161	1	0	Ecm2
Fam129a	0.00109031	0.312786	0.252	0.175	1	0	Fam129a
Sfrp2	0.00109652	0.46446	0.196	0.133	1	0	Sfrp2
Abhd14a	0.00112158	0.279401	0.125	0.074	1	0	Abhd14a
Smarcb1	0.0012888	0.257621	0.198	0.135	1	0	Smarcb1
Cetn2	0.00135942	0.25063	0.211	0.145	1	0	Cetn2
Mrpl34	0.00154165	0.25007	0.239	0.172	1	0	Mrpl34
Sumo2	0.00158541	0.262979	0.578	0.503	1	0	Sumo2
Basp1	0.00163935	0.260788	0.265	0.196	1	0	Basp1
Hnrnpl	0.0016927	0.299937	0.277	0.206	1	0	Hnrnpl
1500011K16Rik	0.00171846	0.256475	0.211	0.146	1	0	1500011K16Rik
Fxyd1	0.00175248	0.275245	0.397	0.312	1	0	Fxyd1
Rnaset2b	0.001785	0.266273	0.201	0.137	1	0	Rnaset2b
Aamp	0.00181118	0.285877	0.267	0.198	1	0	Aamp
Ncstn	0.00187041	0.258225	0.249	0.18	1	0	Ncstn
Ick	0.00191558	0.258328	0.125	0.077	1	0	Ick
2810004N23Rik	0.0020063	0.338404	0.165	0.11	1	0	2810004N23Rik
Anp32e	0.00220257	0.279455	0.229	0.163	1	0	Anp32e
Trip12	0.00231937	0.292259	0.392	0.3	1	0	Trip12
Tmem184c	0.00237019	0.284714	0.107	0.063	1	0	Tmem184c
Cope	0.00345534	0.259869	0.316	0.242	1	0	Cope
Gucy1a1	0.00392528	0.316936	0.112	0.07	1	0	Gucy1a1
Scn7a	0.00416381	0.302236	0.104	0.064	1	0	Scn7a
Birc6	0.00432418	0.366617	0.27	0.206	1	0	Birc6
Foxn3	0.00497729	0.267275	0.323	0.25	1	0	Foxn3
Plcb4	0.00557189	0.258911	0.12	0.078	1	0	Plcb4
Stub1	0.00607483	0.256388	0.221	0.16	1	0	Stub1
Dhrs3	0.00623037	0.262876	0.298	0.228	1	0	Dhrs3
Mrpl27	0.0072226	0.262345	0.267	0.202	1	0	Mrpl27
Ddx46	0.00893642	0.255311	0.176	0.125	1	0	Ddx46
Gjb6	7.82546e-98	1.47863	0.404	0.037	1.39058e-93	1	Gjb6
Mpzl2	1.81353e-70	1.10633	0.346	0.044	3.22264e-66	1	Mpzl2
Slc38a21	2.99466e-51	0.843448	0.992	0.83	5.32151e-47	1	Slc38a2
Gjb2	3.32394e-44	0.972274	0.19	0.018	5.90663e-40	1	Gjb2
Lmo41	1.8702e-41	0.965823	0.896	0.713	3.32334e-37	1	Lmo4
Abcg2	1.26815e-39	1.13843	0.505	0.202	2.2535e-35	1	Abcg2
Atp1b2	2.12919e-39	0.847811	0.297	0.064	3.78357e-35	1	Atp1b2
Tsc22d1	3.08388e-38	1.02554	0.794	0.533	5.48005e-34	1	Tsc22d1
Gja1	3.86772e-38	0.989464	0.409	0.128	6.87293e-34	1	Gja1
Slc5a6	7.60827e-38	0.923645	0.305	0.073	1.35199e-33	1	Slc5a6
Sfrp4	1.96559e-37	1.2881	0.445	0.159	3.49286e-33	1	Sfrp4
Bzw1	1.56762e-36	1.09988	0.673	0.388	2.78567e-32	1	Bzw1
Slc16a9	2.8231e-36	1.13928	0.437	0.157	5.01665e-32	1	Slc16a9
Afap1l1	4.74492e-36	0.524656	0.118	0.005	8.43173e-32	1	Afap1l1
Cystm1	1.05637e-35	0.906566	0.305	0.077	1.87716e-31	1	Cystm1
Tspan131	1.07926e-35	1.15487	0.541	0.249	1.91785e-31	1	Tspan13
Plpp31	2.19282e-35	0.912399	0.92	0.761	3.89663e-31	1	Plpp3
Perp	1.34238e-34	1.00977	0.401	0.137	2.38541e-30	1	Perp
Emb1	1.40749e-34	1.02436	0.755	0.504	2.50111e-30	1	Emb
Por	1.56204e-34	1.10905	0.544	0.255	2.77575e-30	1	Por
Slco4a1	1.76001e-34	0.692782	0.159	0.017	3.12753e-30	1	Slco4a1
Rbp11	1.9668e-34	0.854269	0.802	0.533	3.495e-30	1	Rbp1
Slc4a101	3.14434e-34	0.932331	0.566	0.249	5.58749e-30	1	Slc4a10
Ahcyl2	1.047e-32	1.03183	0.547	0.263	1.86051e-28	1	Ahcyl2
Ank2	2.1232e-32	0.990133	0.681	0.411	3.77293e-28	1	Ank2
Efemp1	4.62785e-32	0.847671	0.602	0.295	8.2237e-28	1	Efemp1
Cpe	2.69752e-31	1.02535	0.423	0.16	4.7935e-27	1	Cpe
Pcdh17	4.75685e-30	0.525762	0.104	0.006	8.45292e-26	1	Pcdh17
Mrln	1.28506e-29	0.511365	0.124	0.011	2.28355e-25	1	Mrln
Msi2	1.11111e-28	0.908506	0.489	0.224	1.97444e-24	1	Msi2
Slc23a2	2.36589e-28	0.826545	0.764	0.52	4.20419e-24	1	Slc23a2
Fam107a	2.88983e-28	0.730437	0.228	0.053	5.13523e-24	1	Fam107a
Npr31	5.05523e-28	1.00446	0.442	0.186	8.98315e-24	1	Npr3
Gsta41	1.85305e-27	1.06461	0.423	0.174	3.29287e-23	1	Gsta4
Clic4	4.23655e-27	1.13249	0.657	0.421	7.52834e-23	1	Clic4
Fxyd51	1.06504e-26	0.627848	0.912	0.745	1.89257e-22	1	Fxyd5
Stk39	2.87918e-26	0.90055	0.387	0.158	5.1163e-22	1	Stk39
Id11	4.02843e-26	0.985895	0.489	0.235	7.15853e-22	1	Id1
Smoc11	4.36821e-26	0.75285	0.544	0.263	7.76231e-22	1	Smoc1
Itih2	4.38721e-26	0.794609	0.261	0.077	7.79608e-22	1	Itih2
Aox3	1.52486e-25	0.508355	0.107	0.01	2.70968e-21	1	Aox3
Slc47a1	2.08539e-25	0.855357	0.354	0.129	3.70574e-21	1	Slc47a1
Rgs7bp	2.12401e-25	0.864776	0.434	0.193	3.77437e-21	1	Rgs7bp
Slc26a71	7.4987e-25	0.778127	0.475	0.221	1.33252e-20	1	Slc26a7
Slc7a8	8.04953e-25	0.757253	0.277	0.089	1.4304e-20	1	Slc7a8
Hs3st1	1.36088e-24	0.707664	0.173	0.035	2.41829e-20	1	Hs3st1
Nampt	1.18807e-23	0.880806	0.596	0.356	2.1112e-19	1	Nampt
Ramp21	1.3481e-23	0.707748	0.61	0.347	2.39558e-19	1	Ramp2
Bmper	7.65188e-23	0.840379	0.245	0.074	1.35974e-18	1	Bmper
Pgm5	8.82241e-23	0.534657	0.168	0.034	1.56774e-18	1	Pgm5
Dync1i21	3.94928e-22	0.887841	0.648	0.439	7.01788e-18	1	Dync1i2
Pappa1	1.49258e-21	0.627082	0.261	0.084	2.65232e-17	1	Pappa
Gm14964	1.80249e-21	0.807299	0.291	0.108	3.20302e-17	1	Gm14964
Ptgdr	2.36425e-21	0.74319	0.255	0.085	4.20126e-17	1	Ptgdr
Pla2g4a	4.14403e-21	0.840208	0.429	0.213	7.36393e-17	1	Pla2g4a
H3f3b	8.29654e-21	0.560386	0.893	0.752	1.4743e-16	1	H3f3b
S100a1	9.13754e-21	0.855876	0.555	0.338	1.62374e-16	1	S100a1
Snhg11	1.27602e-20	0.619254	0.341	0.138	2.26748e-16	1	Snhg11
Sh3pxd2a	1.82437e-20	0.675479	0.426	0.208	3.2419e-16	1	Sh3pxd2a
Bicd1	2.29911e-20	0.516584	0.124	0.021	4.08553e-16	1	Bicd1
Hist1h1c	2.73372e-20	0.843702	0.555	0.329	4.85782e-16	1	Hist1h1c
Atp6v0a1	3.3739e-20	0.596875	0.28	0.103	5.99542e-16	1	Atp6v0a1
Foxd11	3.37441e-20	0.650051	0.714	0.502	5.99633e-16	1	Foxd1
Cyp1b1	3.43166e-20	0.800154	0.654	0.44	6.09806e-16	1	Cyp1b1
Adamts15	5.21106e-20	0.487974	0.176	0.044	9.26005e-16	1	Adamts15
Selenop	6.11436e-20	0.773832	0.816	0.757	1.08652e-15	1	Selenop
Osgin2	6.88392e-20	0.492135	0.192	0.053	1.22327e-15	1	Osgin2
Fkbp5	1.17357e-19	0.815425	0.412	0.209	2.08544e-15	1	Fkbp5
Pgrmc1	1.20294e-19	0.886817	0.527	0.314	2.13763e-15	1	Pgrmc1
Hmgcs2	1.77251e-19	0.841003	0.495	0.281	3.14974e-15	1	Hmgcs2
Cdh5	4.16358e-19	0.509614	0.135	0.027	7.39868e-15	1	Cdh5
Slc4a41	1.5841e-18	0.746976	0.288	0.115	2.81495e-14	1	Slc4a4
Tmem86a	1.85475e-18	0.539458	0.275	0.104	3.2959e-14	1	Tmem86a
Pabpc1	1.93803e-18	0.624874	0.755	0.59	3.44388e-14	1	Pabpc1
Cldn11	2.27073e-18	0.937131	0.365	0.172	4.03509e-14	1	Cldn11
Mrap	4.42314e-18	0.84468	0.305	0.129	7.85991e-14	1	Mrap
Ppm1h	6.44992e-18	0.590564	0.313	0.135	1.14615e-13	1	Ppm1h
Foxc2	8.47145e-18	0.753413	0.28	0.112	1.50538e-13	1	Foxc2
Pkdcc1	9.18553e-18	0.579839	0.376	0.177	1.63227e-13	1	Pkdcc
Mpp6	1.53829e-17	0.627692	0.651	0.459	2.73354e-13	1	Mpp6
Slc35g1	2.26265e-17	0.661035	0.288	0.12	4.02073e-13	1	Slc35g1
Foxp11	2.31012e-17	0.597942	0.723	0.541	4.10509e-13	1	Foxp1
Kcnk5	2.85273e-17	0.572717	0.192	0.059	5.0693e-13	1	Kcnk5
Gng11	5.75906e-17	1.23884	0.396	0.214	1.02339e-12	1	Gng11
Gclc	8.79935e-17	0.754	0.275	0.114	1.56364e-12	1	Gclc
Zcchc24	1.12636e-16	0.721064	0.596	0.408	2.00154e-12	1	Zcchc24
Wbp1l	1.36469e-16	0.569692	0.379	0.189	2.42505e-12	1	Wbp1l
Tmeff21	1.38164e-16	0.484257	0.234	0.085	2.45518e-12	1	Tmeff2
Prmt81	1.78127e-16	0.642362	0.247	0.095	3.16531e-12	1	Prmt8
Krt12	3.05341e-16	0.414546	0.126	0.028	5.42592e-12	1	Krt12
Ccbe1	4.2032e-16	0.426703	0.137	0.034	7.46908e-12	1	Ccbe1
Ggact	5.46981e-16	0.34196	0.118	0.025	9.71985e-12	1	Ggact
Ptgds	7.52043e-16	1.64354	0.102	0.019	1.33638e-11	1	Ptgds
Ampd3	1.12515e-15	0.667559	0.266	0.113	1.99939e-11	1	Ampd3
Nebl	2.7918e-15	0.32718	0.121	0.027	4.96102e-11	1	Nebl
Ramp1	3.2375e-15	0.601368	0.126	0.031	5.75303e-11	1	Ramp1
Car13	5.25467e-15	0.639886	0.272	0.121	9.33754e-11	1	Car13
Adamts91	7.50629e-15	0.673508	0.242	0.099	1.33387e-10	1	Adamts9
Gas11	1.74528e-14	0.572714	0.69	0.51	3.10136e-10	1	Gas1
Nr2f2	2.59989e-14	0.625373	0.33	0.165	4.62e-10	1	Nr2f2
Saraf	3.22227e-14	0.718336	0.448	0.28	5.72597e-10	1	Saraf
Gm12840	3.84836e-14	0.49904	0.173	0.057	6.83854e-10	1	Gm12840
Clec2d	4.21929e-14	0.589452	0.613	0.433	7.49767e-10	1	Clec2d
Cavin2	4.45287e-14	0.642872	0.143	0.042	7.91276e-10	1	Cavin2
Arhgap20	6.58616e-14	0.63337	0.223	0.089	1.17036e-09	1	Arhgap20
Klf9	8.67956e-14	0.609148	0.703	0.546	1.54236e-09	1	Klf9
Mical2	1.1979e-13	0.319338	0.124	0.032	2.12866e-09	1	Mical2
Cited2	1.24642e-13	0.566083	0.451	0.263	2.21489e-09	1	Cited2
Rpap3	1.41216e-13	0.446968	0.225	0.091	2.50941e-09	1	Rpap3
Eya2	1.73712e-13	0.600078	0.365	0.197	3.08686e-09	1	Eya2
Tcim	1.93163e-13	0.369886	0.157	0.05	3.43251e-09	1	Tcim
Smad9	2.01366e-13	0.443656	0.129	0.035	3.57828e-09	1	Smad9
Gsdme	2.03627e-13	0.584574	0.36	0.191	3.61846e-09	1	Gsdme
Tmcc31	2.16303e-13	0.543682	0.269	0.124	3.8437e-09	1	Tmcc3
Ndufa6	2.87274e-13	0.55725	0.621	0.461	5.10486e-09	1	Ndufa6
Slc52a3	3.18271e-13	0.434128	0.168	0.057	5.65567e-09	1	Slc52a3
Cdc14a	3.19775e-13	0.520474	0.223	0.092	5.6824e-09	1	Cdc14a
Atp5l	3.43733e-13	0.495543	0.838	0.75	6.10814e-09	1	Atp5l
Rfk	5.39889e-13	0.719826	0.327	0.173	9.59383e-09	1	Rfk
Rarb	9.63614e-13	0.469785	0.126	0.036	1.71234e-08	1	Rarb
Abcc4	1.72762e-12	0.363794	0.17	0.061	3.06999e-08	1	Abcc4
Alcam	1.89983e-12	0.901029	0.299	0.156	3.376e-08	1	Alcam
Txnip	1.92438e-12	0.588166	0.695	0.551	3.41963e-08	1	Txnip
Foxc1	1.9486e-12	0.543608	0.637	0.485	3.46266e-08	1	Foxc1
Slc3a2	2.99199e-12	0.501743	0.404	0.239	5.31677e-08	1	Slc3a2
Cyp4v3	3.31243e-12	0.490116	0.28	0.135	5.8862e-08	1	Cyp4v3
Plcb41	5.79944e-12	0.38578	0.179	0.066	1.03056e-07	1	Plcb4
Ddx5	7.25299e-12	0.395106	0.835	0.705	1.28886e-07	1	Ddx5
Xist	9.56983e-12	0.255655	0.885	0.804	1.70056e-07	1	Xist
Wnt5a	1.39291e-11	0.37547	0.159	0.057	2.47521e-07	1	Wnt5a
Kcnj2	1.88796e-11	0.578853	0.198	0.084	3.35491e-07	1	Kcnj2
Bbs9	1.90719e-11	0.379262	0.184	0.073	3.38907e-07	1	Bbs9
Slc38a1	2.13931e-11	0.640404	0.275	0.14	3.80156e-07	1	Slc38a1
Tax1bp1	2.28202e-11	0.484002	0.692	0.533	4.05515e-07	1	Tax1bp1
Alpl	2.30659e-11	0.421982	0.396	0.227	4.09881e-07	1	Alpl
Slc26a2	2.31128e-11	0.932032	0.283	0.15	4.10715e-07	1	Slc26a2
Clint1	2.78401e-11	0.586004	0.409	0.258	4.94718e-07	1	Clint1
Cyp2d22	3.44904e-11	0.408387	0.209	0.09	6.12895e-07	1	Cyp2d22
Ephx2	3.62177e-11	0.518168	0.201	0.086	6.43589e-07	1	Ephx2
Cox8a	3.71094e-11	0.407814	0.874	0.775	6.59434e-07	1	Cox8a
Ndufa41	4.23262e-11	0.41513	0.78	0.644	7.52136e-07	1	Ndufa4
Gpc31	4.39048e-11	0.600034	0.319	0.173	7.80189e-07	1	Gpc3
Dhrs31	4.43095e-11	0.533778	0.363	0.215	7.87379e-07	1	Dhrs3
Ndufc2	5.43729e-11	0.569893	0.58	0.442	9.66206e-07	1	Ndufc2
Mras	6.10764e-11	0.506947	0.266	0.133	1.08533e-06	1	Mras
Atp11a	7.88116e-11	0.49824	0.225	0.104	1.40048e-06	1	Atp11a
Smim14	8.40032e-11	0.527361	0.588	0.435	1.49274e-06	1	Smim14
Tspan111	9.4165e-11	0.524678	0.489	0.323	1.67331e-06	1	Tspan11
Top1	1.20505e-10	0.412085	0.615	0.476	2.14137e-06	1	Top1
Ildr2	1.44536e-10	0.39057	0.275	0.142	2.5684e-06	1	Ildr2
Penk	1.49359e-10	0.554246	0.104	0.03	2.65411e-06	1	Penk
Nfia1	1.54583e-10	0.427353	0.591	0.438	2.74693e-06	1	Nfia
Abi1	1.80307e-10	0.529289	0.401	0.259	3.20406e-06	1	Abi1
Dock5	1.80464e-10	0.420148	0.132	0.045	3.20685e-06	1	Dock5
Erc1	1.88144e-10	0.410676	0.201	0.088	3.34332e-06	1	Erc1
Plce1	2.77331e-10	0.357405	0.258	0.129	4.92817e-06	1	Plce1
Ptp4a2	2.81276e-10	0.462647	0.593	0.455	4.99828e-06	1	Ptp4a2
Zfp385a	3.19862e-10	0.336588	0.132	0.046	5.68395e-06	1	Zfp385a
Rilpl1	3.42452e-10	0.479764	0.148	0.057	6.08536e-06	1	Rilpl1
Bclaf1	3.48422e-10	0.475698	0.445	0.296	6.19146e-06	1	Bclaf1
Csrp21	4.06678e-10	0.605197	0.497	0.342	7.22666e-06	1	Csrp2
Ezr	4.22827e-10	0.573644	0.277	0.15	7.51364e-06	1	Ezr
Zic2	4.76887e-10	0.438836	0.179	0.075	8.47429e-06	1	Zic2
Cox5a	5.11989e-10	0.496501	0.593	0.474	9.09804e-06	1	Cox5a
Uqcr11	5.49196e-10	0.441423	0.646	0.487	9.75921e-06	1	Uqcr11
Aox1	5.62286e-10	0.268836	0.118	0.038	9.99183e-06	1	Aox1
Tpt1	6.27268e-10	0.284172	0.962	0.903	1.11465e-05	1	Tpt1
Hist1h2bc1	6.6304e-10	0.444428	0.648	0.476	1.17822e-05	1	Hist1h2bc
Fn1	7.16969e-10	0.547902	0.552	0.397	1.27405e-05	1	Fn1
Rspo31	8.59052e-10	0.590018	0.404	0.251	1.52653e-05	1	Rspo3
Mical3	8.74242e-10	0.333913	0.203	0.092	1.55353e-05	1	Mical3
Bnip3l	8.76603e-10	0.44246	0.475	0.329	1.55772e-05	1	Bnip3l
Id21	1.07085e-09	0.485618	0.654	0.509	1.9029e-05	1	Id2
Hlf	1.11063e-09	0.495159	0.231	0.113	1.97359e-05	1	Hlf
Nov	1.16466e-09	0.862876	0.291	0.164	2.06959e-05	1	Nov
Smim4	1.18062e-09	0.489516	0.354	0.214	2.09795e-05	1	Smim4
Mphosph8	1.21542e-09	0.682217	0.302	0.177	2.1598e-05	1	Mphosph8
Cp	1.33176e-09	0.402055	0.72	0.597	2.36653e-05	1	Cp
Akap12	2.20817e-09	0.630481	0.409	0.267	3.92392e-05	1	Akap12
Scp2	2.49192e-09	0.464047	0.508	0.362	4.42814e-05	1	Scp2
Zic5	2.51076e-09	0.474755	0.173	0.075	4.46163e-05	1	Zic5
Ndufa7	3.22565e-09	0.419679	0.665	0.527	5.73198e-05	1	Ndufa7
Sema6d	3.3694e-09	0.341853	0.107	0.035	5.98743e-05	1	Sema6d
Dnajc3	3.44496e-09	0.470651	0.599	0.468	6.1217e-05	1	Dnajc3
Bex3	3.56835e-09	0.535184	0.297	0.171	6.34095e-05	1	Bex3
Laptm4b	4.05579e-09	0.444944	0.173	0.077	7.20714e-05	1	Laptm4b
Afap1	4.06902e-09	0.495545	0.299	0.171	7.23064e-05	1	Afap1
Hspb8	4.61527e-09	0.452928	0.291	0.168	8.20134e-05	1	Hspb8
Sdcbp	5.19775e-09	0.438923	0.495	0.35	9.23641e-05	1	Sdcbp
Igfbp2	5.74658e-09	0.690478	0.181	0.082	0.000102117	1	Igfbp2
Slc12a21	6.65572e-09	0.549998	0.401	0.27	0.000118272	1	Slc12a2
Igfbp6	8.22718e-09	0.662591	0.404	0.259	0.000146197	1	Igfbp6
Hmgcs1	8.29002e-09	0.466701	0.148	0.061	0.000147314	1	Hmgcs1
Aspa	9.51948e-09	0.287059	0.124	0.046	0.000169161	1	Aspa
Plat	1.04973e-08	0.315624	0.223	0.111	0.000186537	1	Plat
Kif1b	1.16038e-08	0.458861	0.338	0.209	0.0002062	1	Kif1b
Hsdl2	1.62834e-08	0.386349	0.192	0.092	0.000289356	1	Hsdl2
Adamts1	2.09662e-08	0.483837	0.225	0.117	0.000372569	1	Adamts1
Abcb1a1	2.47837e-08	0.454291	0.22	0.113	0.000440407	1	Abcb1a
Gadd45g	2.53668e-08	0.589815	0.28	0.165	0.000450769	1	Gadd45g
Pcbp2	2.77118e-08	0.36203	0.698	0.595	0.000492439	1	Pcbp2
Pdxk	2.85684e-08	0.40593	0.203	0.102	0.00050766	1	Pdxk
Fzd71	3.45319e-08	0.327823	0.272	0.151	0.000613633	1	Fzd7
Mast4	3.48481e-08	0.37743	0.212	0.109	0.000619252	1	Mast4
Add3	3.79267e-08	0.46349	0.352	0.229	0.000673957	1	Add3
Glul	4.83983e-08	0.370407	0.769	0.643	0.000860037	1	Glul
Tgfbi	5.65171e-08	0.37338	0.33	0.204	0.00100431	1	Tgfbi
Slc41a1	5.73098e-08	0.509175	0.272	0.16	0.00101839	1	Slc41a1
E2f5	5.81452e-08	0.341132	0.124	0.049	0.00103324	1	E2f5
Gm20696	6.28989e-08	0.28274	0.11	0.041	0.00111771	1	Gm20696
Atp1b11	6.56345e-08	0.475221	0.508	0.368	0.00116633	1	Atp1b1
Dag1	7.20248e-08	0.370844	0.429	0.301	0.00127988	1	Dag1
Sub11	7.83454e-08	0.408173	0.673	0.538	0.0013922	1	Sub1
Nr2f1	8.35915e-08	0.543632	0.198	0.1	0.00148542	1	Nr2f1
Tob2	8.46752e-08	0.426167	0.242	0.136	0.00150468	1	Tob2
Ppp2r3a	8.48393e-08	0.391586	0.135	0.057	0.00150759	1	Ppp2r3a
Hhip	9.73076e-08	0.337522	0.107	0.039	0.00172916	1	Hhip
Exoc4	9.83901e-08	0.427286	0.231	0.126	0.00174839	1	Exoc4
Prkca	1.09487e-07	0.355654	0.148	0.067	0.00194558	1	Prkca
Chchd10	1.13067e-07	0.342099	0.148	0.067	0.0020092	1	Chchd10
Zfp512	1.16745e-07	0.291149	0.135	0.057	0.00207456	1	Zfp512
Trp53bp2	1.19808e-07	0.420231	0.157	0.072	0.002129	1	Trp53bp2
Wwp1	1.25179e-07	0.514016	0.423	0.303	0.00222443	1	Wwp1
Mllt3	1.38446e-07	0.489099	0.181	0.092	0.00246019	1	Mllt3
Kcnj15	1.50928e-07	0.543777	0.135	0.057	0.002682	1	Kcnj15
Adam121	1.73343e-07	0.32645	0.217	0.115	0.00308031	1	Adam12
Ralbp1	1.75445e-07	0.494526	0.431	0.311	0.00311765	1	Ralbp1
Trp53inp1	1.81138e-07	0.459913	0.299	0.185	0.00321882	1	Trp53inp1
Fam118b	1.86489e-07	0.398497	0.187	0.094	0.0033139	1	Fam118b
Adipor2	2.28685e-07	0.362385	0.22	0.12	0.00406373	1	Adipor2
Strbp1	2.29795e-07	0.280819	0.261	0.148	0.00408345	1	Strbp
Ppp1r2	2.67047e-07	0.513485	0.5	0.387	0.00474543	1	Ppp1r2
Mgst1	2.73202e-07	0.445762	0.555	0.445	0.00485479	1	Mgst1
C1qtnf4	3.00462e-07	0.273042	0.165	0.079	0.0053392	1	C1qtnf4
Slc16a11	3.04089e-07	0.304486	0.203	0.108	0.00540366	1	Slc16a1
Cdc42	3.39346e-07	0.364405	0.657	0.548	0.00603018	1	Cdc42
Srrm2	3.62603e-07	0.353626	0.588	0.478	0.00644346	1	Srrm2
Uqcrq	3.88341e-07	0.412298	0.621	0.518	0.00690082	1	Uqcrq
Zbtb16	3.94483e-07	0.380992	0.22	0.121	0.00700997	1	Zbtb16
Hmox2	4.15503e-07	0.28483	0.269	0.158	0.0073835	1	Hmox2
Ndufb4	4.37604e-07	0.364882	0.544	0.428	0.00777622	1	Ndufb4
Crispld11	4.48857e-07	0.335472	0.261	0.153	0.00797619	1	Crispld1
Cybrd11	4.56333e-07	0.460547	0.253	0.147	0.00810905	1	Cybrd1
Srsf5	4.62668e-07	0.344869	0.5	0.378	0.00822162	1	Srsf5
Abcd3	4.63323e-07	0.450536	0.25	0.149	0.00823326	1	Abcd3
Hipk1	5.13136e-07	0.367708	0.398	0.281	0.00911843	1	Hipk1
Aldh6a1	5.32803e-07	0.32128	0.173	0.086	0.00946792	1	Aldh6a1
Uqcr10	5.82004e-07	0.336949	0.679	0.571	0.0103422	1	Uqcr10
Hacd3	5.84089e-07	0.393752	0.143	0.066	0.0103793	1	Hacd3
Nudt4	6.22728e-07	0.563453	0.341	0.228	0.0110659	1	Nudt4
Chchd2	6.38728e-07	0.29291	0.816	0.712	0.0113502	1	Chchd2
Rbbp7	6.45144e-07	0.489787	0.423	0.315	0.0114642	1	Rbbp7
Aff4	6.72446e-07	0.384432	0.379	0.261	0.0119494	1	Aff4
Lbr	8.52159e-07	0.375642	0.176	0.092	0.0151429	1	Lbr
Ric3	9.75817e-07	0.267527	0.173	0.087	0.0173403	1	Ric3
Tbx181	9.81519e-07	0.381588	0.181	0.095	0.0174416	1	Tbx18
Pde5a	9.89872e-07	0.323982	0.124	0.054	0.01759	1	Pde5a
Pcdh71	9.90215e-07	0.298758	0.294	0.183	0.0175961	1	Pcdh7
Man1a	9.91981e-07	0.486962	0.33	0.226	0.0176275	1	Man1a
Clpp	1.01601e-06	0.388899	0.223	0.128	0.0180546	1	Clpp
Cdh111	1.02003e-06	0.383723	0.797	0.724	0.0181259	1	Cdh11
Cirbp	1.03201e-06	0.317783	0.305	0.193	0.0183388	1	Cirbp
Adam9	1.05382e-06	0.330892	0.324	0.215	0.0187264	1	Adam9
Cdkn1a	1.06136e-06	0.436943	0.236	0.139	0.0188603	1	Cdkn1a
Atf5	1.12557e-06	0.271418	0.132	0.06	0.0200014	1	Atf5
Sfpq	1.19881e-06	0.366733	0.423	0.315	0.0213029	1	Sfpq
Vdac1	1.23754e-06	0.336056	0.338	0.227	0.021991	1	Vdac1
Ndufb7	1.40879e-06	0.401849	0.519	0.411	0.0250341	1	Ndufb7
Agpat51	1.4581e-06	0.447779	0.302	0.195	0.0259104	1	Agpat5
Neo1	1.47921e-06	0.356971	0.434	0.31	0.0262856	1	Neo1
Tgtp1	1.5046e-06	0.40105	0.146	0.071	0.0267367	1	Tgtp1
Ly6e	1.5612e-06	0.349515	0.761	0.69	0.0277426	1	Ly6e
Smpdl3a	1.57077e-06	0.40174	0.478	0.364	0.0279125	1	Smpdl3a
Tank	1.61821e-06	0.610765	0.236	0.144	0.0287557	1	Tank
Phlda1	1.63259e-06	0.341053	0.168	0.086	0.0290112	1	Phlda1
Angptl4	1.69558e-06	0.362962	0.234	0.138	0.0301304	1	Angptl4
Vamp8	1.73408e-06	0.339146	0.525	0.418	0.0308146	1	Vamp8
Mycbp2	1.78839e-06	0.338379	0.47	0.348	0.0317797	1	Mycbp2
Pear1	1.81208e-06	0.358307	0.192	0.106	0.0322007	1	Pear1
Atp1a11	1.82902e-06	0.406114	0.426	0.316	0.0325016	1	Atp1a1
Tmem176a	1.82982e-06	0.324489	0.662	0.542	0.0325159	1	Tmem176a
Romo11	1.93631e-06	0.413928	0.549	0.445	0.0344083	1	Romo1
Ddx6	2.06983e-06	0.381934	0.42	0.311	0.0367808	1	Ddx6
Gpcpd1	2.1121e-06	0.311981	0.132	0.061	0.037532	1	Gpcpd1
Col18a1	2.28876e-06	0.363005	0.159	0.081	0.0406713	1	Col18a1
Tnrc6a	2.34531e-06	0.34908	0.387	0.275	0.0416762	1	Tnrc6a
Etnk1	2.56865e-06	0.356241	0.374	0.262	0.0456448	1	Etnk1
Ctr9	2.58361e-06	0.303623	0.151	0.075	0.0459107	1	Ctr9
Nme2	2.62481e-06	0.515668	0.157	0.079	0.0466429	1	Nme2
Kcne41	2.62653e-06	0.27853	0.132	0.061	0.0466734	1	Kcne4
Mospd2	2.71506e-06	0.37491	0.223	0.129	0.0482466	1	Mospd2
Golph3	2.87524e-06	0.422957	0.349	0.241	0.051093	1	Golph3
Ncoa4	2.995e-06	0.419788	0.225	0.136	0.0532212	1	Ncoa4
Map4k4	3.08947e-06	0.296378	0.418	0.301	0.0548998	1	Map4k4
Klf10	3.19182e-06	0.324683	0.107	0.046	0.0567186	1	Klf10
Ssbp2	3.31456e-06	0.46208	0.297	0.194	0.0588997	1	Ssbp2
Dnajb6	4.13236e-06	0.36143	0.387	0.28	0.073432	1	Dnajb6
Znfx1	4.59968e-06	0.368565	0.286	0.187	0.0817363	1	Znfx1
Trabd2b1	4.74715e-06	0.285924	0.217	0.126	0.0843569	1	Trabd2b
Ppp1r12b	4.74924e-06	0.350182	0.277	0.179	0.0843939	1	Ppp1r12b
B4galt1	4.75603e-06	0.383784	0.382	0.28	0.0845147	1	B4galt1
Mark3	4.82568e-06	0.294134	0.247	0.153	0.0857523	1	Mark3
Zic11	4.84481e-06	0.275064	0.489	0.379	0.0860923	1	Zic1
Rbms1	5.01281e-06	0.29108	0.635	0.534	0.0890776	1	Rbms1
Fbxl7	5.17008e-06	0.406135	0.192	0.111	0.0918724	1	Fbxl7
Sidt2	5.3155e-06	0.323958	0.269	0.172	0.0944564	1	Sidt2
0610009B22Rik	5.3685e-06	0.378626	0.187	0.107	0.0953982	1	0610009B22Rik
Oat	5.73242e-06	0.291441	0.701	0.613	0.101865	1	Oat
Steap4	6.34883e-06	0.310552	0.346	0.237	0.112819	1	Steap4
Ndufb111	6.44712e-06	0.386486	0.541	0.443	0.114565	1	Ndufb11
Gucy1a11	6.88261e-06	0.45085	0.135	0.066	0.122304	1	Gucy1a1
Vldlr	7.00985e-06	0.262815	0.236	0.143	0.124565	1	Vldlr
Map1b1	7.07882e-06	0.328312	0.61	0.514	0.125791	1	Map1b
Naca	7.84565e-06	0.29116	0.766	0.678	0.139417	1	Naca
Pbx1	8.07853e-06	0.309143	0.489	0.39	0.143556	1	Pbx1
Sptbn1	8.54789e-06	0.294537	0.596	0.485	0.151896	1	Sptbn1
Fbln1	8.92642e-06	0.271751	0.709	0.623	0.158623	1	Fbln1
Hic1	9.4066e-06	0.27106	0.132	0.064	0.167155	1	Hic1
Plac8	9.64273e-06	0.293249	0.5	0.375	0.171351	1	Plac8
Insig2	1.01403e-05	0.403287	0.225	0.138	0.180194	1	Insig2
Bdh2	1.11656e-05	0.37516	0.124	0.06	0.198413	1	Bdh2
Ak3	1.14995e-05	0.358782	0.387	0.285	0.204346	1	Ak3
Mkln1	1.17448e-05	0.379796	0.302	0.203	0.208706	1	Mkln1
Celf1	1.21063e-05	0.286791	0.305	0.208	0.215128	1	Celf1
Tgtp2	1.21412e-05	0.39655	0.228	0.139	0.215749	1	Tgtp2
Rev3l	1.27527e-05	0.251997	0.148	0.077	0.226615	1	Rev3l
Ehd1	1.32214e-05	0.383921	0.28	0.188	0.234943	1	Ehd1
Acer3	1.40817e-05	0.380653	0.25	0.163	0.250231	1	Acer3
Ndufb9	1.4346e-05	0.364757	0.58	0.493	0.254928	1	Ndufb9
Vezt	1.43634e-05	0.406898	0.316	0.219	0.255237	1	Vezt
Tmem176b	1.46648e-05	0.262445	0.761	0.667	0.260593	1	Tmem176b
Jup	1.55133e-05	0.269845	0.132	0.066	0.275671	1	Jup
Pten	1.59312e-05	0.366415	0.431	0.332	0.283097	1	Pten
Acss3	1.64645e-05	0.360545	0.19	0.109	0.292574	1	Acss3
Map1lc3b	1.69381e-05	0.391873	0.613	0.531	0.300989	1	Map1lc3b
Fhl2	1.70007e-05	0.330919	0.214	0.131	0.302102	1	Fhl2
Fndc3a	1.70961e-05	0.348751	0.327	0.233	0.303797	1	Fndc3a
Pfn21	1.79128e-05	0.314399	0.354	0.248	0.318311	1	Pfn2
Gpatch8	2.0969e-05	0.36922	0.321	0.228	0.372619	1	Gpatch8
Tomm7	2.13056e-05	0.294974	0.558	0.456	0.378601	1	Tomm7
Mdh1	2.13415e-05	0.441393	0.352	0.253	0.379239	1	Mdh1
Fdx1	2.19612e-05	0.332176	0.321	0.227	0.390251	1	Fdx1
Atp6v0e	2.28641e-05	0.310712	0.599	0.504	0.406296	1	Atp6v0e
Rassf2	2.62848e-05	0.478031	0.407	0.309	0.46708	1	Rassf2
Vapa	2.79831e-05	0.332952	0.376	0.28	0.49726	1	Vapa
Ech1	3.03878e-05	0.386089	0.294	0.203	0.539991	1	Ech1
Usp46	3.2359e-05	0.254968	0.14	0.074	0.57502	1	Usp46
Tet2	3.36985e-05	0.272869	0.162	0.09	0.598822	1	Tet2
Btf3	3.38503e-05	0.253776	0.695	0.616	0.601519	1	Btf3
Shoc2	3.57032e-05	0.329361	0.181	0.106	0.634447	1	Shoc2
Secisbp2l	3.69014e-05	0.404605	0.258	0.172	0.655737	1	Secisbp2l
Pygb	4.07832e-05	0.315515	0.214	0.134	0.724717	1	Pygb
Gng5	4.36152e-05	0.255189	0.805	0.705	0.775042	1	Gng5
Uqcrb	4.4848e-05	0.295964	0.662	0.559	0.796949	1	Uqcrb
Rab18	4.54197e-05	0.309586	0.412	0.317	0.807108	1	Rab18
Maf1	4.58147e-05	0.438264	0.604	0.516	0.814127	1	Maf
Hnrnpl1	4.78741e-05	0.296165	0.294	0.204	0.850723	1	Hnrnpl
Ddit4l1	5.09545e-05	0.411356	0.151	0.084	0.905462	1	Ddit4l
Srek1	5.10846e-05	0.311476	0.214	0.133	0.907773	1	Srek1
Cebpd	5.12205e-05	0.257884	0.552	0.445	0.910189	1	Cebpd
Deptor	5.12961e-05	0.433122	0.33	0.243	0.911532	1	Deptor
Atp5j	5.59009e-05	0.271727	0.695	0.612	0.99336	1	Atp5j
Ube4a	5.71568e-05	0.273652	0.184	0.111	1	1	Ube4a
Safb	5.73772e-05	0.323251	0.195	0.121	1	1	Safb
Nfe2l2	5.8348e-05	0.36396	0.467	0.366	1	1	Nfe2l2
Cntfr1	5.8776e-05	0.29201	0.22	0.137	1	1	Cntfr
Minos11	5.92361e-05	0.303025	0.61	0.507	1	1	Minos1
Rheb	5.98124e-05	0.329403	0.387	0.298	1	1	Rheb
Cdc37l1	6.11355e-05	0.285128	0.338	0.245	1	1	Cdc37l1
Cox17	6.14047e-05	0.40647	0.33	0.241	1	1	Cox17
Sult1a1	6.68254e-05	0.301713	0.385	0.287	1	1	Sult1a1
Stat3	6.69201e-05	0.33955	0.426	0.342	1	1	Stat3
Tmem18	6.7051e-05	0.272345	0.118	0.06	1	1	Tmem18
Ercc5	6.9479e-05	0.254001	0.118	0.06	1	1	Ercc5
Neat1	6.99843e-05	0.389474	0.467	0.376	1	1	Neat1
Ndufb3	7.0498e-05	0.285982	0.459	0.361	1	1	Ndufb3
Iscu	7.10776e-05	0.466275	0.357	0.276	1	1	Iscu
Arid4b	7.51758e-05	0.358488	0.266	0.179	1	1	Arid4b
Prps21	7.71878e-05	0.31275	0.225	0.144	1	1	Prps2
Ccni	8.73792e-05	0.298878	0.357	0.263	1	1	Ccni
Lrrc58	9.10986e-05	0.306672	0.511	0.426	1	1	Lrrc58
Boc	9.27854e-05	0.388796	0.382	0.298	1	1	Boc
Irgm2	9.51754e-05	0.412979	0.437	0.357	1	1	Irgm2
Gdpd5	0.000100653	0.297614	0.124	0.066	1	1	Gdpd5
Ube3a1	0.000114657	0.326881	0.396	0.301	1	1	Ube3a
Bace2	0.000116471	0.388462	0.168	0.1	1	1	Bace2
Iigp1	0.000116663	0.393454	0.69	0.622	1	1	Iigp1
Ppp2r3c	0.000117998	0.306312	0.107	0.055	1	1	Ppp2r3c
Gpx4	0.000122466	0.250987	0.621	0.526	1	1	Gpx4
Adamtsl3	0.000124143	0.332856	0.121	0.064	1	1	Adamtsl3
Tbx15	0.000129879	0.349771	0.195	0.122	1	1	Tbx15
Epdr1	0.000130227	0.277414	0.291	0.206	1	1	Epdr1
Peli1	0.000131898	0.334166	0.266	0.184	1	1	Peli1
Dact1	0.0001326	0.269187	0.253	0.17	1	1	Dact1
Selenok	0.00013321	0.299115	0.632	0.566	1	1	Selenok
Vps13a	0.00013358	0.304729	0.261	0.181	1	1	Vps13a
Tpmt	0.000133794	0.352832	0.146	0.082	1	1	Tpmt
Phf20l1	0.000136072	0.323692	0.245	0.166	1	1	Phf20l1
Agpat3	0.000145701	0.28529	0.203	0.13	1	1	Agpat3
Timm8b	0.000146606	0.428546	0.371	0.287	1	1	Timm8b
Sgk3	0.000149958	0.385603	0.104	0.053	1	1	Sgk3
Chic2	0.000151601	0.353764	0.255	0.178	1	1	Chic2
Cd151	0.000156021	0.398263	0.231	0.157	1	1	Cd151
Nbea	0.000161056	0.293144	0.11	0.057	1	1	Nbea
Sbds	0.000161339	0.34578	0.291	0.211	1	1	Sbds
Insr	0.000161819	0.307753	0.148	0.087	1	1	Insr
Sod1	0.000163335	0.316858	0.415	0.326	1	1	Sod1
Zfp36l1	0.00017573	0.281467	0.676	0.585	1	1	Zfp36l1
Acadsb	0.000176923	0.341237	0.313	0.23	1	1	Acadsb
Tmbim4	0.000179096	0.283736	0.393	0.307	1	1	Tmbim4
Hdac4	0.000202555	0.296445	0.157	0.093	1	1	Hdac4
Tmx4	0.000210279	0.258093	0.168	0.103	1	1	Tmx4
Hnrnpk	0.000213557	0.277028	0.571	0.488	1	1	Hnrnpk
Wipi2	0.00021454	0.341069	0.148	0.087	1	1	Wipi2
Arl4a	0.00022748	0.324169	0.223	0.149	1	1	Arl4a
Per3	0.000229613	0.257789	0.198	0.125	1	1	Per3
Adamtsl1	0.000235684	0.513627	0.299	0.216	1	1	Adamtsl1
Atox1	0.000241988	0.281924	0.643	0.563	1	1	Atox1
Psmc2	0.000259102	0.308303	0.245	0.168	1	1	Psmc2
Dnaja11	0.00026909	0.310374	0.527	0.448	1	1	Dnaja1
Ptgs2	0.000291026	0.340897	0.159	0.096	1	1	Ptgs2
4833439L19Rik	0.000291475	0.320516	0.192	0.124	1	1	4833439L19Rik
Ppp1cb	0.000303187	0.300211	0.33	0.251	1	1	Ppp1cb
Cox7a2	0.000318613	0.360522	0.64	0.564	1	1	Cox7a2
Man2a1	0.000337018	0.313922	0.39	0.311	1	1	Man2a1
Pde6d	0.000345444	0.328416	0.195	0.129	1	1	Pde6d
Pdcd41	0.000360345	0.287592	0.316	0.234	1	1	Pdcd4
Ywhae1	0.000374575	0.316383	0.541	0.461	1	1	Ywhae
Ptpn2	0.000391461	0.291303	0.187	0.121	1	1	Ptpn2
Hnrnpr	0.000399375	0.304357	0.313	0.236	1	1	Hnrnpr
Trpm7	0.000401606	0.294604	0.28	0.202	1	1	Trpm7
Nudcd3	0.000402679	0.510699	0.283	0.207	1	1	Nudcd3
Smim26	0.000422466	0.284283	0.212	0.14	1	1	Smim26
Tmem128	0.000428937	0.355621	0.239	0.171	1	1	Tmem128
Ggh1	0.000445872	0.277623	0.327	0.247	1	1	Ggh
Ldhb	0.00046353	0.334315	0.187	0.122	1	1	Ldhb
Gstm51	0.000475349	0.386131	0.525	0.446	1	1	Gstm5
Dnase2a	0.000484831	0.275429	0.113	0.063	1	1	Dnase2a
Ahcyl1	0.000490505	0.284102	0.341	0.26	1	1	Ahcyl1
Mrps33	0.000506234	0.272024	0.39	0.31	1	1	Mrps33
Cfl2	0.000506715	0.283365	0.266	0.191	1	1	Cfl2
Mrpl14	0.000510967	0.346146	0.28	0.204	1	1	Mrpl14
Tkt	0.0005119	0.254045	0.28	0.205	1	1	Tkt
Notch2	0.00051996	0.277087	0.308	0.229	1	1	Notch2
Ccdc50	0.000522574	0.366006	0.305	0.232	1	1	Ccdc50
Mob4	0.000523162	0.291252	0.223	0.154	1	1	Mob4
Nsd1	0.000541208	0.293456	0.277	0.201	1	1	Nsd1
Skp1a	0.000587493	0.252512	0.445	0.362	1	1	Skp1a
Dnm1l	0.000587515	0.28524	0.206	0.14	1	1	Dnm1l
Tecr	0.000614848	0.321753	0.264	0.19	1	1	Tecr
Zcchc8	0.0006192	0.301767	0.137	0.081	1	1	Zcchc8
Psmd4	0.000628138	0.307023	0.327	0.252	1	1	Psmd4
Ccdc71l	0.000647671	0.279996	0.176	0.114	1	1	Ccdc71l
Spag9	0.000660458	0.31468	0.374	0.295	1	1	Spag9
Ifitm1	0.000676472	0.330315	0.291	0.209	1	1	Ifitm1
Sh3bgrl	0.000712447	0.299634	0.475	0.396	1	1	Sh3bgrl
Tcf7l2	0.000726244	0.315005	0.319	0.244	1	1	Tcf7l2
Epas11	0.000745227	0.39609	0.203	0.137	1	1	Epas1
Dennd5a	0.000768628	0.293403	0.247	0.178	1	1	Dennd5a
Arglu1	0.000819371	0.345466	0.376	0.304	1	1	Arglu1
Rnf2	0.000822547	0.288428	0.151	0.093	1	1	Rnf2
Ankle2	0.000826284	0.253781	0.157	0.099	1	1	Ankle2
Nckap1	0.000835378	0.27928	0.302	0.224	1	1	Nckap1
Ssbp1	0.0008547	0.311203	0.247	0.179	1	1	Ssbp1
Crebrf	0.00087372	0.252854	0.25	0.182	1	1	Crebrf
Apod	0.000875093	0.446925	0.736	0.7	1	1	Apod
Tmem60	0.000901197	0.271181	0.184	0.124	1	1	Tmem60
Fmr1	0.000953266	0.274155	0.247	0.18	1	1	Fmr1
Eef1d	0.000955498	0.329432	0.44	0.367	1	1	Eef1d
Isca2	0.000995953	0.30932	0.137	0.085	1	1	Isca2
Pttg1	0.00104354	0.288365	0.223	0.157	1	1	Pttg1
Nxn1	0.00110611	0.275555	0.146	0.092	1	1	Nxn
Ndufs7	0.00111825	0.276035	0.39	0.311	1	1	Ndufs7
Rpl13a1	0.00112286	0.373191	0.354	0.277	1	1	Rpl13a
Huwe1	0.00112696	0.255783	0.297	0.227	1	1	Huwe1
Scoc	0.00114076	0.262966	0.258	0.19	1	1	Scoc
Chmp5	0.00120565	0.278314	0.338	0.268	1	1	Chmp5
Cat	0.00131708	0.318887	0.363	0.289	1	1	Cat
Nmt1	0.00131893	0.273711	0.354	0.283	1	1	Nmt1
Mbtps1	0.001327	0.271428	0.261	0.191	1	1	Mbtps1
Ctdspl2	0.00151949	0.273997	0.154	0.099	1	1	Ctdspl2
Ptges	0.0015234	0.331453	0.201	0.142	1	1	Ptges
Spcs2	0.00152757	0.30543	0.495	0.421	1	1	Spcs2
Cox6b21	0.00164506	0.274735	0.115	0.068	1	1	Cox6b2
Prg4	0.00179592	0.4112	0.162	0.106	1	1	Prg4
Rab6a	0.00182422	0.275023	0.321	0.253	1	1	Rab6a
R3hdm2	0.00195902	0.277196	0.203	0.143	1	1	R3hdm2
Vcl	0.00205965	0.383381	0.264	0.198	1	1	Vcl
Ddx18	0.00210823	0.29843	0.187	0.129	1	1	Ddx18
Stt3b	0.00235229	0.26039	0.223	0.16	1	1	Stt3b
Rad21	0.00238007	0.271188	0.242	0.175	1	1	Rad21
F3	0.00239049	0.387494	0.135	0.085	1	1	F3
Slc12a71	0.00248204	0.295933	0.146	0.096	1	1	Slc12a7
St131	0.00249413	0.251064	0.478	0.404	1	1	St13
Gnl3l	0.00264257	0.296819	0.135	0.085	1	1	Gnl3l
Zdhhc6	0.00283516	0.316922	0.115	0.071	1	1	Zdhhc6
1700018L02Rik	0.00295015	0.31409	0.102	0.059	1	1	1700018L02Rik
Leprotl1	0.00311941	0.300187	0.299	0.238	1	1	Leprotl1
Lin7c	0.00312298	0.289805	0.157	0.106	1	1	Lin7c
Commd3	0.00320669	0.328552	0.261	0.199	1	1	Commd3
Ube2k	0.00322666	0.280688	0.302	0.242	1	1	Ube2k
BC031181	0.00383277	0.327513	0.28	0.221	1	1	BC031181
Pds5a	0.00399811	0.313645	0.217	0.16	1	1	Pds5a
Bag6	0.00403669	0.273955	0.148	0.098	1	1	Bag6
Akap9	0.00426459	0.33861	0.223	0.163	1	1	Akap9
Mllt10	0.004432	0.265443	0.143	0.095	1	1	Mllt10
Ubxn1	0.00444346	0.313513	0.341	0.276	1	1	Ubxn1
Bet1	0.00444869	0.280444	0.198	0.142	1	1	Bet1
Elovl5	0.00445042	0.352873	0.258	0.204	1	1	Elovl5
Hadhb	0.00454882	0.289334	0.234	0.174	1	1	Hadhb
Atp2a2	0.00481301	0.267893	0.445	0.388	1	1	Atp2a2
Cast	0.00500565	0.310336	0.357	0.302	1	1	Cast
Gm5617	0.00505362	0.383864	0.159	0.111	1	1	Gm5617
G6pdx	0.00537316	0.297346	0.192	0.144	1	1	G6pdx
Gm4841	0.00538253	0.262962	0.107	0.066	1	1	Gm4841
Fam32a	0.00552774	0.301266	0.217	0.161	1	1	Fam32a
Metap2	0.00557223	0.255946	0.365	0.307	1	1	Metap2
Ttc14	0.00572254	0.278958	0.302	0.247	1	1	Ttc14
Set	0.00574739	0.306677	0.385	0.323	1	1	Set
Xrn1	0.00608173	0.271942	0.228	0.172	1	1	Xrn1
Arhgef12	0.00632707	0.271725	0.294	0.235	1	1	Arhgef12
Csnk2a11	0.00641284	0.269779	0.297	0.234	1	1	Csnk2a1
Cdc42ep4	0.00653057	0.260239	0.157	0.107	1	1	Cdc42ep4
Mrps18c	0.00681156	0.250504	0.258	0.2	1	1	Mrps18c
Actr10	0.00709316	0.252486	0.223	0.166	1	1	Actr10
Thoc7	0.00722145	0.255923	0.354	0.29	1	1	Thoc7
Cops2	0.00722198	0.253302	0.212	0.157	1	1	Cops2
Thsd7a	0.0072444	0.28519	0.126	0.083	1	1	Thsd7a
Atp6v1f	0.00725513	0.288274	0.473	0.425	1	1	Atp6v1f
Ifi27l2a	0.00744258	0.280865	0.33	0.265	1	1	Ifi27l2a
M6pr	0.00744713	0.273676	0.272	0.217	1	1	M6pr
Pon2	0.00760506	0.376826	0.212	0.162	1	1	Pon2
Wdr82	0.00775095	0.304301	0.168	0.119	1	1	Wdr82
Cul3	0.00779068	0.259983	0.253	0.198	1	1	Cul3
Churc1	0.00785802	0.254968	0.349	0.284	1	1	Churc1
Ccdc174	0.00811943	0.290854	0.132	0.089	1	1	Ccdc174
Wac	0.00827047	0.25266	0.255	0.203	1	1	Wac
Ppm1a	0.00920272	0.322752	0.231	0.179	1	1	Ppm1a
Ubap2l	0.00960993	0.269275	0.343	0.285	1	1	Ubap2l
Rbbp6	0.0099736	0.262746	0.269	0.215	1	1	Rbbp6
Thbs1	2.02478e-125	2.63169	0.955	0.45	3.59804e-121	2	Thbs1
Ctgf	8.43157e-113	2.26055	0.881	0.315	1.49829e-108	2	Ctgf
Fmo1	9.90041e-106	1.9973	0.94	0.456	1.7593e-101	2	Fmo1
Chil1	6.40325e-105	2.06414	0.722	0.169	1.13786e-100	2	Chil1
Lox	3.62217e-102	2.11747	0.875	0.382	6.43659e-98	2	Lox
Adamts5	6.96885e-99	2.02415	0.749	0.22	1.23837e-94	2	Adamts5
Stc2	2.87453e-98	1.28716	0.331	0.017	5.10803e-94	2	Stc2
Cyr61	4.26049e-89	1.71965	0.722	0.207	7.57088e-85	2	Cyr61
Fibin	2.83496e-88	2.01451	0.716	0.227	5.03772e-84	2	Fibin
Cebpd1	1.04144e-85	1.72134	0.875	0.386	1.85064e-81	2	Cebpd
Cd200	1.21281e-81	1.76455	0.725	0.235	2.15517e-77	2	Cd200
Sgk1	1.16311e-77	1.5037	0.621	0.171	2.06684e-73	2	Sgk1
4931406P16Rik	4.17308e-75	1.38762	0.758	0.273	7.41556e-71	2	4931406P16Rik
Galnt15	5.46144e-74	1.09837	0.319	0.03	9.70498e-70	2	Galnt15
Mt2	2.208e-65	1.71983	0.821	0.395	3.92361e-61	2	Mt2
Anxa1	6.04563e-63	1.27008	0.818	0.384	1.07431e-58	2	Anxa1
Cdc42ep3	1.16237e-60	1.0534	0.424	0.086	2.06553e-56	2	Cdc42ep3
Mt1	2.38863e-60	1.49944	0.949	0.667	4.24459e-56	2	Mt1
Rgcc	8.92379e-58	1.50216	0.663	0.264	1.58576e-53	2	Rgcc
Glul1	3.52369e-57	1.10542	0.94	0.612	6.2616e-53	2	Glul
Dcn	3.12665e-54	0.986028	1	0.852	5.55607e-50	2	Dcn
Cldn2	2.25408e-48	1.42468	0.218	0.023	4.00549e-44	2	Cldn2
Amotl2	5.56232e-48	0.987008	0.519	0.167	9.88424e-44	2	Amotl2
Papss2	4.7225e-47	0.996494	0.352	0.077	8.39188e-43	2	Papss2
Fmo2	5.71508e-46	1.99641	0.445	0.132	1.01557e-41	2	Fmo2
Ablim1	1.68157e-44	0.839537	0.301	0.058	2.98814e-40	2	Ablim1
Tsc22d3	2.46963e-44	0.858928	0.94	0.653	4.38853e-40	2	Tsc22d3
Itga8	2.60138e-44	0.925696	0.319	0.064	4.62266e-40	2	Itga8
Serpina3n	1.22775e-42	1.35866	0.543	0.204	2.18172e-38	2	Serpina3n
Scara5	1.42241e-42	0.772159	0.693	0.278	2.52762e-38	2	Scara5
Pdk4	9.83074e-41	0.686713	0.188	0.019	1.74692e-36	2	Pdk4
Edn1	1.45277e-40	0.794428	0.179	0.017	2.58157e-36	2	Edn1
Cfh	5.51878e-40	0.981286	0.931	0.606	9.80687e-36	2	Cfh
Hspb1	1.47296e-39	1.00712	0.513	0.185	2.61745e-35	2	Hspb1
Nox4	1.50699e-39	0.843926	0.313	0.068	2.67792e-35	2	Nox4
Txnip1	3.21892e-39	0.948366	0.86	0.522	5.72003e-35	2	Txnip
Svep1	5.79224e-39	0.843521	0.379	0.105	1.02928e-34	2	Svep1
Errfi1	2.51815e-37	1.16714	0.645	0.297	4.47475e-33	2	Errfi1
Heg1	5.88159e-37	0.7867	0.364	0.1	1.04516e-32	2	Heg1
Fmo3	1.3784e-36	0.760081	0.134	0.009	2.44942e-32	2	Fmo3
Ptgis	1.91448e-36	0.834982	0.522	0.199	3.40202e-32	2	Ptgis
Dusp1	5.09008e-36	1.0482	0.549	0.233	9.04507e-32	2	Dusp1
Tmsb4x	2.11853e-34	0.65046	1	0.904	3.76462e-30	2	Tmsb4x
Col12a1	4.0502e-34	0.754413	0.958	0.683	7.19721e-30	2	Col12a1
Gpx3	7.95541e-33	0.60961	0.991	0.763	1.41368e-28	2	Gpx3
Nuak1	8.48724e-33	0.670853	0.224	0.042	1.50818e-28	2	Nuak1
Pak3	1.71861e-32	0.618456	0.197	0.031	3.05397e-28	2	Pak3
Vim	4.23891e-32	0.752165	0.833	0.52	7.53255e-28	2	Vim
Adm	2.49414e-31	0.544514	0.167	0.022	4.43209e-27	2	Adm
Mgst11	7.12845e-31	0.741249	0.746	0.41	1.26673e-26	2	Mgst1
Cst3	9.8378e-31	0.585501	1	0.947	1.74818e-26	2	Cst3
Anxa3	9.97909e-31	0.876297	0.454	0.177	1.77328e-26	2	Anxa3
Myl12a	5.01645e-30	0.757689	0.851	0.577	8.91422e-26	2	Myl12a
Map3k8	5.94376e-30	0.562273	0.26	0.062	1.05621e-25	2	Map3k8
Itgbl1	8.71582e-30	0.682573	0.549	0.232	1.5488e-25	2	Itgbl1
Ctsl	1.43572e-28	0.732229	0.919	0.687	2.55127e-24	2	Ctsl
Ptprd	1.9557e-28	0.588624	0.71	0.371	3.47528e-24	2	Ptprd
Serping1	1.98265e-28	0.670402	0.973	0.763	3.52318e-24	2	Serping1
Aldh1a1	2.46263e-28	0.733254	0.29	0.082	4.37609e-24	2	Aldh1a1
Meg31	2.46659e-28	0.520814	0.487	0.189	4.38313e-24	2	Meg3
Gria3	5.73124e-28	0.603436	0.433	0.164	1.01844e-23	2	Gria3
1700018L02Rik1	5.77037e-28	0.755338	0.203	0.041	1.02539e-23	2	1700018L02Rik
Dcun1d3	1.03634e-27	0.568359	0.29	0.083	1.84158e-23	2	Dcun1d3
Ehd4	1.15935e-27	0.608161	0.269	0.073	2.06016e-23	2	Ehd4
Selenop1	4.85672e-27	0.663206	0.952	0.732	8.63039e-23	2	Selenop
Cirbp1	6.47035e-27	0.658765	0.436	0.17	1.14978e-22	2	Cirbp
Crispld2	8.78953e-27	0.468868	0.573	0.249	1.5619e-22	2	Crispld2
Ptprg	1.15537e-26	0.612303	0.352	0.118	2.0531e-22	2	Ptprg
Prelp	1.41437e-26	0.625377	0.639	0.309	2.51334e-22	2	Prelp
Gpx1	5.7207e-26	0.739347	0.755	0.473	1.01657e-21	2	Gpx1
Tm4sf1	7.59206e-26	0.796423	0.522	0.249	1.34911e-21	2	Tm4sf1
Gadd45b	1.02839e-25	0.707443	0.528	0.248	1.82745e-21	2	Gadd45b
Samhd1	1.54011e-25	0.803524	0.761	0.465	2.73677e-21	2	Samhd1
Bnip3	1.24585e-24	0.564875	0.296	0.091	2.21388e-20	2	Bnip3
S100a10	2.47488e-24	0.804298	0.728	0.439	4.39786e-20	2	S100a10
Htra2	2.52608e-24	0.68745	0.284	0.09	4.48884e-20	2	Htra2
Itga10	4.95068e-24	0.501146	0.203	0.046	8.79735e-20	2	Itga10
Klf2	5.76601e-24	0.920949	0.543	0.28	1.02462e-19	2	Klf2
Fos	9.50609e-24	0.95107	0.513	0.26	1.68923e-19	2	Fos
Fzd1	1.45601e-23	0.685462	0.573	0.295	2.58733e-19	2	Fzd1
Adh7	1.79086e-23	0.320381	0.134	0.02	3.18237e-19	2	Adh7
Serpine2	2.7455e-23	0.604177	0.501	0.232	4.87876e-19	2	Serpine2
Arid5b	2.88833e-23	0.688293	0.475	0.218	5.13256e-19	2	Arid5b
Arrdc3	3.21271e-23	0.59763	0.299	0.1	5.70898e-19	2	Arrdc3
Trp53inp11	4.5493e-23	0.643703	0.409	0.166	8.08411e-19	2	Trp53inp1
Colec12	1.00813e-22	0.527693	0.463	0.203	1.79145e-18	2	Colec12
C1s1	1.08559e-22	0.531457	0.875	0.557	1.92909e-18	2	C1s1
Sesn1	1.33567e-22	0.615208	0.346	0.128	2.37349e-18	2	Sesn1
Klf91	1.60219e-22	0.610191	0.8	0.531	2.84709e-18	2	Klf9
Sdc4	1.66461e-22	0.553556	0.648	0.365	2.95801e-18	2	Sdc4
Map1lc3b1	2.33501e-22	0.568437	0.782	0.5	4.14932e-18	2	Map1lc3b
Vgll3	2.44074e-22	0.496787	0.125	0.018	4.33719e-18	2	Vgll3
Atp5l1	3.19633e-22	0.54793	0.943	0.731	5.67988e-18	2	Atp5l
Cd109	1.26698e-21	0.529309	0.23	0.065	2.25143e-17	2	Cd109
S100a6	1.60626e-21	0.58428	0.8	0.497	2.85433e-17	2	S100a6
Klf15	4.67582e-21	0.565366	0.206	0.055	8.30893e-17	2	Klf15
Rbm3	8.22267e-21	0.552093	0.839	0.547	1.46117e-16	2	Rbm3
Fst	1.62772e-20	0.619633	0.176	0.042	2.89246e-16	2	Fst
Slc7a2	1.79809e-20	0.681223	0.57	0.31	3.19521e-16	2	Slc7a2
Saa3	1.82061e-20	0.597135	0.958	0.656	3.23522e-16	2	Saa3
Camk2d	1.98084e-20	0.619423	0.591	0.329	3.51995e-16	2	Camk2d
Adh1	8.32599e-20	0.476267	0.158	0.035	1.47953e-15	2	Adh1
Capza2	9.56947e-20	0.562762	0.69	0.414	1.70049e-15	2	Capza2
Itga1	1.14475e-19	0.642062	0.412	0.189	2.03422e-15	2	Itga1
Vipr2	1.22702e-19	0.394974	0.125	0.022	2.18042e-15	2	Vipr2
Clu	1.45156e-19	0.742319	0.424	0.199	2.57942e-15	2	Clu
Pcdh9	1.74542e-19	0.302781	0.116	0.018	3.10161e-15	2	Pcdh9
Stk17b	1.77932e-19	0.509296	0.382	0.165	3.16186e-15	2	Stk17b
Rnd3	1.88664e-19	0.672761	0.436	0.209	3.35257e-15	2	Rnd3
Mcl1	2.21321e-19	0.60669	0.531	0.285	3.93288e-15	2	Mcl1
Ism11	2.27168e-19	0.606467	0.499	0.26	4.03678e-15	2	Ism1
Cpne8	2.85638e-19	0.538365	0.287	0.103	5.0758e-15	2	Cpne8
Ptx3	2.91928e-19	0.821196	0.143	0.03	5.18756e-15	2	Ptx3
Pim1	3.32933e-19	0.595259	0.331	0.133	5.91621e-15	2	Pim1
Sult1a11	4.81265e-19	0.570509	0.51	0.265	8.55207e-15	2	Sult1a1
Serinc3	4.83535e-19	0.535962	0.752	0.493	8.59242e-15	2	Serinc3
Epha31	5.03341e-19	0.583711	0.487	0.237	8.94437e-15	2	Epha3
Pls3	6.78269e-19	0.497021	0.37	0.158	1.20528e-14	2	Pls3
Sun2	9.4298e-19	0.418026	0.272	0.096	1.67568e-14	2	Sun2
Rnase4	9.8773e-19	0.528896	0.728	0.464	1.7552e-14	2	Rnase4
Fam43a	1.34499e-18	0.418926	0.179	0.046	2.39004e-14	2	Fam43a
Sav1	1.42773e-18	0.513382	0.493	0.254	2.53707e-14	2	Sav1
Rock2	1.69544e-18	0.612123	0.573	0.326	3.01279e-14	2	Rock2
Lyz2	2.467e-18	0.723154	0.782	0.542	4.38386e-14	2	Lyz2
Pirb	2.60913e-18	0.526467	0.296	0.114	4.63643e-14	2	Pirb
Id3	3.00023e-18	0.644318	0.893	0.705	5.33141e-14	2	Id3
Fzd8	3.01983e-18	0.517609	0.248	0.086	5.36625e-14	2	Fzd8
Cyp26b1	3.99582e-18	0.574043	0.107	0.017	7.10057e-14	2	Cyp26b1
Fgfr1	4.14292e-18	0.528571	0.639	0.379	7.36197e-14	2	Fgfr1
Ak31	4.28176e-18	0.53888	0.501	0.265	7.60868e-14	2	Ak3
Thsd4	4.81724e-18	0.47898	0.26	0.091	8.56024e-14	2	Thsd4
Zyx	5.10098e-18	0.536968	0.412	0.196	9.06443e-14	2	Zyx
Hspb81	5.96057e-18	0.573838	0.358	0.157	1.05919e-13	2	Hspb8
Cd9	6.32057e-18	0.449548	0.594	0.33	1.12316e-13	2	Cd9
Cd34	8.82753e-18	0.578638	0.281	0.107	1.56865e-13	2	Cd34
Acss31	1.14087e-17	0.371548	0.269	0.095	2.02732e-13	2	Acss3
Cpxm21	1.5608e-17	0.440059	0.687	0.406	2.77354e-13	2	Cpxm2
Irx5	1.57409e-17	0.326557	0.11	0.019	2.79716e-13	2	Irx5
Myo1d	2.05006e-17	0.457763	0.17	0.045	3.64296e-13	2	Myo1d
Col4a1	2.08996e-17	0.586684	0.71	0.457	3.71385e-13	2	Col4a1
Itgb5	2.3715e-17	0.453364	0.579	0.323	4.21416e-13	2	Itgb5
Actn1	2.54901e-17	0.487194	0.394	0.183	4.52959e-13	2	Actn1
Alx1	2.5712e-17	0.370928	0.17	0.045	4.56902e-13	2	Alx1
Gabarapl1	3.52924e-17	0.438431	0.418	0.199	6.27146e-13	2	Gabarapl1
Lats2	3.81421e-17	0.417626	0.313	0.126	6.77786e-13	2	Lats2
Gm15867	4.65679e-17	0.354103	0.116	0.022	8.27512e-13	2	Gm15867
Pdlim5	6.83387e-17	0.47378	0.394	0.189	1.21438e-12	2	Pdlim5
Cyth3	1.02576e-16	0.398146	0.543	0.294	1.82278e-12	2	Cyth3
Mustn1	1.17572e-16	0.287491	0.113	0.021	2.08926e-12	2	Mustn1
S100a11	1.27296e-16	0.511233	0.89	0.667	2.26204e-12	2	S100a11
Ogn1	1.82928e-16	0.388427	0.955	0.755	3.25064e-12	2	Ogn
Adgrl21	2.00989e-16	0.450374	0.385	0.181	3.57158e-12	2	Adgrl2
Smim141	2.68732e-16	0.51233	0.672	0.422	4.77537e-12	2	Smim14
Btg2	2.8538e-16	0.75153	0.316	0.141	5.07121e-12	2	Btg2
Ctss	3.05434e-16	0.805721	0.546	0.318	5.42757e-12	2	Ctss
Myo10	3.35001e-16	0.489847	0.421	0.211	5.95298e-12	2	Myo10
Ctps	5.77157e-16	0.392536	0.155	0.042	1.02561e-11	2	Ctps
Axl	6.40443e-16	0.629299	0.472	0.261	1.13807e-11	2	Axl
Tmpo	7.90537e-16	0.368828	0.322	0.139	1.40478e-11	2	Tmpo
Bri3	7.92335e-16	0.442768	0.672	0.424	1.40798e-11	2	Bri3
C1ra	9.49492e-16	0.432273	0.773	0.496	1.68725e-11	2	C1ra
Paics	1.15534e-15	0.434454	0.352	0.162	2.05305e-11	2	Paics
Klf6	1.16424e-15	0.527889	0.564	0.33	2.06886e-11	2	Klf6
Cltb	1.20273e-15	0.507212	0.412	0.211	2.13725e-11	2	Cltb
Nsg1	1.45265e-15	0.371723	0.275	0.11	2.58135e-11	2	Nsg1
Ube2b	1.5256e-15	0.463731	0.627	0.382	2.71099e-11	2	Ube2b
Lgals3	1.86974e-15	0.68386	0.484	0.274	3.32253e-11	2	Lgals3
Adarb1	1.93043e-15	0.377119	0.43	0.219	3.43038e-11	2	Adarb1
Tmod3	2.18354e-15	0.50092	0.424	0.22	3.88016e-11	2	Tmod3
Tmem50a	2.24004e-15	0.444185	0.639	0.4	3.98055e-11	2	Tmem50a
Tubb2b	2.95984e-15	0.507092	0.173	0.052	5.25963e-11	2	Tubb2b
Samd4	3.81726e-15	0.432383	0.275	0.111	6.78326e-11	2	Samd4
Ifit1	4.3119e-15	0.736495	0.522	0.31	7.66225e-11	2	Ifit1
Carhsp1	4.92415e-15	0.350897	0.137	0.035	8.75022e-11	2	Carhsp1
Igf1r	4.93148e-15	0.401804	0.367	0.172	8.76325e-11	2	Igf1r
Nrp2	5.37948e-15	0.53479	0.334	0.153	9.55934e-11	2	Nrp2
Foxo1	5.66694e-15	0.426816	0.337	0.153	1.00701e-10	2	Foxo1
Celf2	5.67301e-15	0.472285	0.49	0.273	1.00809e-10	2	Celf2
2001-11-01	6.96049e-15	0.717175	0.34	0.157	1.23688e-10	2	Nov
Gstm1	9.47097e-15	0.443319	0.519	0.289	1.68299e-10	2	Gstm1
Rap1b	1.08009e-14	0.461398	0.543	0.319	1.91931e-10	2	Rap1b
Tyrobp	1.0872e-14	0.565658	0.519	0.295	1.93196e-10	2	Tyrobp
Fdx11	1.16212e-14	0.527385	0.403	0.213	2.06508e-10	2	Fdx1
Fabp4	1.33077e-14	0.367538	0.224	0.083	2.36477e-10	2	Fabp4
Gab1	1.8081e-14	0.417009	0.158	0.046	3.21299e-10	2	Gab1
Hmox1	2.02655e-14	0.706534	0.4	0.21	3.60118e-10	2	Hmox1
Synpo	2.03568e-14	0.54337	0.403	0.212	3.6174e-10	2	Synpo
Ier3	2.12327e-14	0.633251	0.251	0.103	3.77305e-10	2	Ier3
Clec4a2	2.15148e-14	0.533384	0.257	0.107	3.82318e-10	2	Clec4a2
Psmd8	2.30982e-14	0.44273	0.379	0.192	4.10455e-10	2	Psmd8
Arhgdib	2.50845e-14	0.430553	0.603	0.368	4.45752e-10	2	Arhgdib
Mmp2	3.03543e-14	0.422942	0.71	0.473	5.39396e-10	2	Mmp2
Hipk11	3.24692e-14	0.463306	0.481	0.268	5.76977e-10	2	Hipk1
Dazap2	3.43846e-14	0.45472	0.472	0.27	6.11014e-10	2	Dazap2
Pdlim2	3.73415e-14	0.381461	0.588	0.349	6.63558e-10	2	Pdlim2
Maff	3.89486e-14	0.348613	0.14	0.038	6.92117e-10	2	Maff
Bst1	4.04685e-14	0.481103	0.245	0.099	7.19126e-10	2	Bst1
Fam26e	4.6382e-14	0.408749	0.525	0.298	8.24208e-10	2	Fam26e
Tprgl	6.68411e-14	0.355735	0.325	0.151	1.18777e-09	2	Tprgl
Wipi1	7.22382e-14	0.438195	0.257	0.106	1.28367e-09	2	Wipi1
2010111I01Rik	7.35822e-14	0.377812	0.299	0.133	1.30755e-09	2	2010111I01Rik
Usp54	7.75144e-14	0.347049	0.134	0.035	1.37743e-09	2	Usp54
Camk4	7.79322e-14	0.305471	0.233	0.088	1.38486e-09	2	Camk4
Fat1	8.78504e-14	0.498929	0.406	0.216	1.5611e-09	2	Fat1
Serinc1	1.16315e-13	0.382266	0.612	0.375	2.06691e-09	2	Serinc1
Pik3r1	1.19309e-13	0.33848	0.603	0.352	2.12012e-09	2	Pik3r1
Ccl5	1.3209e-13	0.385438	0.836	0.566	2.34723e-09	2	Ccl5
Angptl41	1.35671e-13	0.404591	0.293	0.128	2.41087e-09	2	Angptl4
Slc43a1	1.39963e-13	0.32423	0.11	0.025	2.48714e-09	2	Slc43a1
Hmgb2	1.77877e-13	0.270226	0.442	0.239	3.16087e-09	2	Hmgb2
Kcnb2	1.835e-13	0.297595	0.11	0.025	3.26079e-09	2	Kcnb2
Tagln	1.84258e-13	0.37867	0.29	0.128	3.27426e-09	2	Tagln
Adipor1	3.14058e-13	0.329908	0.334	0.161	5.58081e-09	2	Adipor1
Syne1	3.2851e-13	0.339614	0.301	0.136	5.83763e-09	2	Syne1
C1qc	3.65375e-13	0.707394	0.466	0.272	6.49271e-09	2	C1qc
Tubb2a	3.66753e-13	0.643918	0.415	0.234	6.51721e-09	2	Tubb2a
Jun	4.12572e-13	0.540034	0.49	0.288	7.3314e-09	2	Jun
Fndc3b	4.29585e-13	0.429893	0.594	0.365	7.63373e-09	2	Fndc3b
Sirpa	4.33697e-13	0.496621	0.31	0.145	7.70679e-09	2	Sirpa
C1qa	4.42152e-13	0.711393	0.499	0.304	7.85705e-09	2	C1qa
Fcer1g	4.5059e-13	0.585522	0.57	0.358	8.00698e-09	2	Fcer1g
Phldb2	4.62657e-13	0.388887	0.448	0.247	8.22142e-09	2	Phldb2
Rpl17	4.70835e-13	0.313562	0.958	0.815	8.36673e-09	2	Rpl17
Rbms3	6.59823e-13	0.338693	0.319	0.15	1.17251e-08	2	Rbms3
Rpl14	6.68461e-13	0.344513	0.907	0.711	1.18785e-08	2	Rpl14
Atp13a3	7.25232e-13	0.352836	0.316	0.151	1.28874e-08	2	Atp13a3
Emp2	7.31004e-13	0.276747	0.188	0.067	1.29899e-08	2	Emp2
Irgm1	7.87053e-13	0.600519	0.696	0.493	1.39859e-08	2	Irgm1
Gas61	1.0399e-12	0.348546	0.737	0.489	1.84791e-08	2	Gas6
Hmgcs21	1.07269e-12	0.34371	0.499	0.284	1.90617e-08	2	Hmgcs2
Ddi2	1.23643e-12	0.441622	0.275	0.126	2.19713e-08	2	Ddi2
Smurf2	1.25476e-12	0.34242	0.275	0.123	2.22971e-08	2	Smurf2
Ankrd44	1.43745e-12	0.306601	0.194	0.071	2.55435e-08	2	Ankrd44
Edil3	1.56213e-12	0.308105	0.299	0.135	2.77591e-08	2	Edil3
Porcn	1.63399e-12	0.368107	0.146	0.045	2.9036e-08	2	Porcn
Rpl23	1.9147e-12	0.27013	0.982	0.883	3.40242e-08	2	Rpl23
Zfp36l2	2.10059e-12	0.416664	0.639	0.422	3.73275e-08	2	Zfp36l2
Zfand5	2.10399e-12	0.42071	0.394	0.214	3.73879e-08	2	Zfand5
Cd74	2.33261e-12	0.368615	0.946	0.655	4.14505e-08	2	Cd74
Npy1r	2.37045e-12	0.433305	0.334	0.167	4.2123e-08	2	Npy1r
Kirrel	2.40703e-12	0.379284	0.358	0.183	4.2773e-08	2	Kirrel
Col4a2	2.49791e-12	0.422949	0.522	0.314	4.43879e-08	2	Col4a2
Rab3d	2.72972e-12	0.278846	0.137	0.041	4.85071e-08	2	Rab3d
Zfp36	3.03192e-12	0.489255	0.364	0.195	5.38771e-08	2	Zfp36
Fcgr3	3.35734e-12	0.432912	0.272	0.123	5.966e-08	2	Fcgr3
Xdh	3.61573e-12	0.391175	0.412	0.23	6.42515e-08	2	Xdh
Tead1	3.8557e-12	0.407121	0.349	0.181	6.85158e-08	2	Tead1
2310022B05Rik	3.86143e-12	0.308208	0.188	0.07	6.86176e-08	2	2310022B05Rik
Peak1	3.8825e-12	0.413392	0.299	0.148	6.8992e-08	2	Peak1
Akap13	4.53407e-12	0.382105	0.478	0.282	8.05705e-08	2	Akap13
Lama4	4.62609e-12	0.314931	0.343	0.176	8.22056e-08	2	Lama4
Lap3	4.74094e-12	0.553996	0.442	0.264	8.42466e-08	2	Lap3
Sgce	4.95533e-12	0.26556	0.254	0.11	8.80563e-08	2	Sgce
Klf4	5.03277e-12	0.44587	0.307	0.15	8.94323e-08	2	Klf4
H2-D1	5.1253e-12	0.362615	0.994	0.769	9.10766e-08	2	H2-D1
Cited21	6.39466e-12	0.540275	0.448	0.266	1.13633e-07	2	Cited2
Nr1d1	6.78601e-12	0.322294	0.131	0.039	1.20587e-07	2	Nr1d1
Bnip3l1	6.85312e-12	0.383954	0.528	0.321	1.2178e-07	2	Bnip3l
Scara3	7.49334e-12	0.457104	0.46	0.261	1.33157e-07	2	Scara3
H6pd	7.68626e-12	0.328951	0.197	0.076	1.36585e-07	2	H6pd
C1qb	8.17359e-12	0.746303	0.513	0.326	1.45245e-07	2	C1qb
Aldh3a1	9.32179e-12	0.315913	0.128	0.038	1.65648e-07	2	Aldh3a1
Gadd45g1	1.008e-11	0.344499	0.322	0.159	1.79121e-07	2	Gadd45g
Apbb2	1.0232e-11	0.397979	0.409	0.23	1.81822e-07	2	Apbb2
Peg3	1.12721e-11	0.274756	0.466	0.256	2.00305e-07	2	Peg3
Lbp	1.22226e-11	0.560227	0.609	0.414	2.17196e-07	2	Lbp
Vegfd	1.2548e-11	0.284996	0.116	0.032	2.22978e-07	2	Vegfd
Smoc2	1.25839e-11	0.438711	0.454	0.266	2.23616e-07	2	Smoc2
Eif3f	1.28963e-11	0.349696	0.66	0.444	2.29167e-07	2	Eif3f
Pla2g7	1.36823e-11	0.560031	0.325	0.169	2.43134e-07	2	Pla2g7
Cavin1	1.4204e-11	0.404797	0.6	0.398	2.52406e-07	2	Cavin1
Cnn2	1.48776e-11	0.307065	0.388	0.208	2.64374e-07	2	Cnn2
Pmp22	1.53388e-11	0.371251	0.46	0.27	2.72571e-07	2	Pmp22
Thsd7a1	1.56386e-11	0.372391	0.188	0.072	2.77899e-07	2	Thsd7a
Slfn2	1.63851e-11	0.47249	0.349	0.188	2.91163e-07	2	Slfn2
Ranbp9	1.98847e-11	0.344931	0.248	0.112	3.53351e-07	2	Ranbp9
Glrx	2.01326e-11	0.419132	0.26	0.122	3.57756e-07	2	Glrx
Tns1	2.11702e-11	0.27521	0.307	0.149	3.76194e-07	2	Tns1
Mib1	2.39482e-11	0.308149	0.313	0.157	4.25559e-07	2	Mib1
Vit	2.39582e-11	0.372202	0.23	0.1	4.25737e-07	2	Vit
Psen2	2.44473e-11	0.358522	0.224	0.097	4.34429e-07	2	Psen2
Rnf149	2.47719e-11	0.426477	0.31	0.157	4.40197e-07	2	Rnf149
Frmd4b	2.80649e-11	0.367615	0.203	0.083	4.98713e-07	2	Frmd4b
Ppp1r12b1	3.0667e-11	0.40464	0.328	0.171	5.44952e-07	2	Ppp1r12b
Lgalsl	3.14346e-11	0.340255	0.263	0.122	5.58593e-07	2	Lgalsl
Psap	3.24079e-11	0.525529	0.881	0.732	5.75889e-07	2	Psap
Klf7	3.2978e-11	0.332425	0.343	0.181	5.86019e-07	2	Klf7
App	3.32428e-11	0.345625	0.937	0.748	5.90724e-07	2	App
Ifit3	3.56934e-11	0.570064	0.499	0.309	6.34272e-07	2	Ifit3
Uaca	3.7093e-11	0.459104	0.322	0.164	6.59142e-07	2	Uaca
Dennd4a	3.78117e-11	0.41291	0.367	0.204	6.71914e-07	2	Dennd4a
Ehbp1	3.8202e-11	0.291928	0.179	0.067	6.78849e-07	2	Ehbp1
Rflnb	3.88086e-11	0.294861	0.125	0.038	6.89629e-07	2	Rflnb
Ube2h	4.29964e-11	0.278599	0.301	0.149	7.64045e-07	2	Ube2h
Nnmt	4.34607e-11	0.430124	0.167	0.063	7.72297e-07	2	Nnmt
Prps1	4.59554e-11	0.432385	0.245	0.112	8.16628e-07	2	Prps1
Efhd2	4.75868e-11	0.400729	0.316	0.164	8.45618e-07	2	Efhd2
Ghr	4.94358e-11	0.38947	0.319	0.165	8.78475e-07	2	Ghr
Laptm5	4.97581e-11	0.601008	0.307	0.162	8.84201e-07	2	Laptm5
Mbnl1	5.04579e-11	0.328857	0.696	0.483	8.96637e-07	2	Mbnl1
Cd38	6.29528e-11	0.491154	0.281	0.136	1.11867e-06	2	Cd38
Cavin3	6.38594e-11	0.426877	0.51	0.321	1.13478e-06	2	Cavin3
Ube2d3	7.44376e-11	0.338382	0.645	0.438	1.32276e-06	2	Ube2d3
Ahnak	7.67281e-11	0.377212	0.806	0.602	1.36346e-06	2	Ahnak
Mgp	9.3116e-11	0.332908	1	0.971	1.65467e-06	2	Mgp
Ifi207	1.11096e-10	0.429742	0.233	0.107	1.97418e-06	2	Ifi207
Eef2	1.22668e-10	0.290709	0.734	0.524	2.17981e-06	2	Eef2
Gsr	1.3104e-10	0.417864	0.313	0.164	2.32859e-06	2	Gsr
Lhfp	1.38434e-10	0.488135	0.513	0.327	2.45998e-06	2	Lhfp
Nrbf2	1.47618e-10	0.420112	0.266	0.131	2.62317e-06	2	Nrbf2
Ar	1.50696e-10	0.408317	0.188	0.076	2.67786e-06	2	Ar
Ifit2	1.58269e-10	0.351363	0.221	0.097	2.81245e-06	2	Ifit2
Cxcl141	1.87138e-10	0.289771	0.424	0.242	3.32545e-06	2	Cxcl14
Med13l	1.92678e-10	0.255886	0.43	0.246	3.42389e-06	2	Med13l
Il4ra	1.95096e-10	0.327123	0.176	0.07	3.46686e-06	2	Il4ra
Ms4a6c	1.96284e-10	0.547566	0.301	0.158	3.48796e-06	2	Ms4a6c
Akirin2	1.99912e-10	0.376395	0.325	0.171	3.55244e-06	2	Akirin2
Fcgr4	2.00979e-10	0.509569	0.319	0.171	3.5714e-06	2	Fcgr4
Tcp1	2.17213e-10	0.289852	0.334	0.179	3.85988e-06	2	Tcp1
Etf1	2.36992e-10	0.401106	0.337	0.188	4.21135e-06	2	Etf1
Cd52	2.52073e-10	0.466416	0.549	0.363	4.47934e-06	2	Cd52
Ntn41	2.54237e-10	0.359527	0.284	0.14	4.51778e-06	2	Ntn4
Wfdc17	2.76986e-10	0.450035	0.555	0.37	4.92204e-06	2	Wfdc17
Rpl10a	2.85315e-10	0.26944	0.901	0.747	5.07005e-06	2	Rpl10a
Lpar1	2.92871e-10	0.405605	0.361	0.204	5.20431e-06	2	Lpar1
Npm1	2.93704e-10	0.298798	0.779	0.577	5.21911e-06	2	Npm1
Ifi204	3.33211e-10	0.454962	0.304	0.163	5.92116e-06	2	Ifi204
Timp21	4.15373e-10	0.283269	0.925	0.757	7.38117e-06	2	Timp2
Iigp11	5.17018e-10	0.44242	0.809	0.6	9.1874e-06	2	Iigp1
Rpl32	5.48195e-10	0.263275	0.967	0.833	9.74142e-06	2	Rpl32
Klhl24	5.54926e-10	0.373356	0.316	0.17	9.86103e-06	2	Klhl24
Mbnl2	5.71698e-10	0.25773	0.564	0.371	1.01591e-05	2	Mbnl2
Clic1	5.71776e-10	0.31462	0.585	0.39	1.01605e-05	2	Clic1
Fyb	7.33534e-10	0.4143	0.272	0.137	1.30349e-05	2	Fyb
Lcp1	7.45231e-10	0.367478	0.263	0.127	1.32428e-05	2	Lcp1
Bcl2	8.28581e-10	0.341083	0.2	0.088	1.47239e-05	2	Bcl2
Rpl3	8.89257e-10	0.262216	0.845	0.673	1.58021e-05	2	Rpl3
Ninj1	9.78852e-10	0.456424	0.337	0.188	1.73942e-05	2	Ninj1
Rtraf	1.00616e-09	0.31977	0.478	0.302	1.78794e-05	2	Rtraf
Ctsc	1.07597e-09	0.355895	0.415	0.248	1.912e-05	2	Ctsc
Clec4a1	1.08342e-09	0.461247	0.266	0.136	1.92524e-05	2	Clec4a1
Snta1	1.10413e-09	0.255788	0.191	0.081	1.96204e-05	2	Snta1
Eif4ebp1	1.13564e-09	0.423254	0.227	0.11	2.01804e-05	2	Eif4ebp1
Tmem140	1.19111e-09	0.394661	0.367	0.212	2.11661e-05	2	Tmem140
Ms4a6d	1.19448e-09	0.425364	0.227	0.108	2.1226e-05	2	Ms4a6d
Inf2	1.20282e-09	0.303003	0.128	0.044	2.13742e-05	2	Inf2
Pbx11	1.20711e-09	0.295353	0.576	0.375	2.14503e-05	2	Pbx1
Cyb5r4	1.2183e-09	0.295402	0.173	0.071	2.16493e-05	2	Cyb5r4
Alox5ap	1.26868e-09	0.405022	0.23	0.111	2.25444e-05	2	Alox5ap
Ccl8	1.40304e-09	0.417504	0.749	0.534	2.4932e-05	2	Ccl8
Prg41	1.44127e-09	0.606526	0.212	0.098	2.56114e-05	2	Prg4
Slc11a1	1.50526e-09	0.303271	0.191	0.083	2.67484e-05	2	Slc11a1
Lgmn	1.53304e-09	0.437168	0.466	0.301	2.7242e-05	2	Lgmn
Actb	1.55286e-09	0.305043	0.976	0.881	2.75943e-05	2	Actb
Itgb2	1.60234e-09	0.269753	0.245	0.118	2.84735e-05	2	Itgb2
Rnd1	1.65498e-09	0.287887	0.101	0.03	2.9409e-05	2	Rnd1
Klf13	1.79479e-09	0.32605	0.349	0.199	3.18934e-05	2	Klf13
Csf1r	1.85727e-09	0.426857	0.242	0.118	3.30037e-05	2	Csf1r
Rpl12	1.88046e-09	0.258251	0.934	0.732	3.34158e-05	2	Rpl12
Rps14	2.05033e-09	0.256916	0.988	0.841	3.64343e-05	2	Rps14
Aplp2	2.17467e-09	0.264345	0.693	0.517	3.86439e-05	2	Aplp2
Bnip2	2.29942e-09	0.260692	0.355	0.198	4.08607e-05	2	Bnip2
Sgpl1	2.31243e-09	0.389731	0.215	0.102	4.1092e-05	2	Sgpl1
Fcgr1	2.31426e-09	0.270821	0.173	0.071	4.11244e-05	2	Fcgr1
Prdx5	2.39156e-09	0.405195	0.636	0.458	4.2498e-05	2	Prdx5
Pnpla2	2.42922e-09	0.259337	0.158	0.063	4.31673e-05	2	Pnpla2
Arhgap5	2.45892e-09	0.287806	0.448	0.282	4.36949e-05	2	Arhgap5
B2m	2.96036e-09	0.302097	1	0.868	5.26056e-05	2	B2m
Casp12	3.06525e-09	0.373903	0.409	0.254	5.44695e-05	2	Casp12
Ifi47	3.20282e-09	0.447245	0.639	0.448	5.6914e-05	2	Ifi47
Rbms11	3.30205e-09	0.26095	0.737	0.516	5.86774e-05	2	Rbms1
Tspo	3.34501e-09	0.33384	0.615	0.414	5.94408e-05	2	Tspo
Hnrnpf	3.51977e-09	0.324355	0.528	0.351	6.25463e-05	2	Hnrnpf
Mtch1	3.87978e-09	0.266784	0.576	0.391	6.89438e-05	2	Mtch1
Vmp1	4.07881e-09	0.34889	0.367	0.221	7.24805e-05	2	Vmp1
Man2b1	4.51578e-09	0.25679	0.37	0.214	8.02454e-05	2	Man2b1
Ptpn18	4.62551e-09	0.382234	0.319	0.181	8.21953e-05	2	Ptpn18
Clec12a	4.66552e-09	0.394033	0.236	0.117	8.29064e-05	2	Clec12a
Ccnd1	4.68132e-09	0.431856	0.316	0.174	8.31871e-05	2	Ccnd1
Uvrag	5.16076e-09	0.362764	0.245	0.125	9.17066e-05	2	Uvrag
Serpinb6a	5.28549e-09	0.309703	0.546	0.361	9.39231e-05	2	Serpinb6a
Prdx6	5.32012e-09	0.268762	0.355	0.204	9.45385e-05	2	Prdx6
Slamf7	5.37928e-09	0.262022	0.167	0.07	9.55899e-05	2	Slamf7
Eid2b	5.5509e-09	0.28809	0.107	0.035	9.86394e-05	2	Eid2b
Tbrg1	5.58319e-09	0.358965	0.525	0.353	9.92133e-05	2	Tbrg1
Camta1	6.07375e-09	0.315485	0.227	0.112	0.000107931	2	Camta1
Actg1	6.43547e-09	0.332125	0.854	0.694	0.000114358	2	Actg1
Chchd7	6.44861e-09	0.298706	0.215	0.1	0.000114592	2	Chchd7
Smad4	6.64242e-09	0.251293	0.364	0.21	0.000118036	2	Smad4
Rhoj	6.64717e-09	0.40724	0.403	0.246	0.00011812	2	Rhoj
Marco	6.66156e-09	0.692803	0.278	0.148	0.000118376	2	Marco
Tnfrsf12a	7.22159e-09	0.276595	0.122	0.043	0.000128328	2	Tnfrsf12a
Ctdspl	7.31262e-09	0.266771	0.131	0.048	0.000129945	2	Ctdspl
Sult5a1	8.27872e-09	0.401138	0.23	0.115	0.000147113	2	Sult5a1
Ftl1	8.44857e-09	0.301386	0.955	0.836	0.000150131	2	Ftl1
Cd300c2	9.26693e-09	0.36419	0.221	0.11	0.000164673	2	Cd300c2
Cfp	9.60189e-09	0.303799	0.224	0.107	0.000170626	2	Cfp
Foxo3	1.00403e-08	0.346463	0.197	0.091	0.000178417	2	Foxo3
Cybb	1.12175e-08	0.390642	0.403	0.245	0.000199335	2	Cybb
Il6st	1.16086e-08	0.262179	0.543	0.37	0.000206284	2	Il6st
Utrn	1.17211e-08	0.287095	0.278	0.15	0.000208285	2	Utrn
Dok1	1.18895e-08	0.28875	0.197	0.092	0.000211277	2	Dok1
Dab2	1.32486e-08	0.329728	0.537	0.37	0.000235428	2	Dab2
Bmpr1a	1.36219e-08	0.25794	0.397	0.242	0.000242061	2	Bmpr1a
Unc93b1	1.65788e-08	0.38287	0.319	0.184	0.000294606	2	Unc93b1
Flrt2	1.67103e-08	0.289062	0.669	0.455	0.000296943	2	Flrt2
Lepr	1.75538e-08	0.342343	0.179	0.079	0.000311931	2	Lepr
Ap3s1	1.89467e-08	0.270216	0.37	0.221	0.000336683	2	Ap3s1
Arpc2	1.93924e-08	0.305189	0.642	0.467	0.000344603	2	Arpc2
Bbs91	1.95705e-08	0.361824	0.173	0.076	0.000347769	2	Bbs9
Oat1	2.14467e-08	0.26529	0.782	0.599	0.000381107	2	Oat
Ptprc	2.33326e-08	0.338565	0.266	0.14	0.000414621	2	Ptprc
Rpl7	2.42875e-08	0.251228	0.925	0.747	0.00043159	2	Rpl7
Tirap	2.47007e-08	0.279294	0.134	0.052	0.000438932	2	Tirap
Plekho2	2.60305e-08	0.28269	0.239	0.124	0.000462562	2	Plekho2
Fn11	2.62989e-08	0.305428	0.573	0.395	0.000467331	2	Fn1
Aff1	2.70504e-08	0.364379	0.269	0.148	0.000480686	2	Aff1
Ddx3x	2.74059e-08	0.280678	0.564	0.382	0.000487003	2	Ddx3x
Ifrd1	2.84358e-08	0.340625	0.251	0.131	0.000505304	2	Ifrd1
Ddb1	3.08042e-08	0.315108	0.37	0.222	0.00054739	2	Ddb1
Fabp5	3.49654e-08	0.27959	0.475	0.312	0.000621334	2	Fabp5
Dpep1	3.69073e-08	0.362997	0.242	0.125	0.000655843	2	Dpep1
Arl8a	3.96414e-08	0.312798	0.278	0.153	0.000704427	2	Arl8a
Ighm	4.1452e-08	0.416729	0.666	0.462	0.000736602	2	Ighm
Chp1	4.38224e-08	0.357591	0.316	0.182	0.000778724	2	Chp1
Tgfbr3	4.54632e-08	0.341338	0.319	0.187	0.00080788	2	Tgfbr3
Gpatch81	5.2394e-08	0.259713	0.37	0.22	0.000931041	2	Gpatch8
Clec2d1	5.49346e-08	0.263998	0.633	0.432	0.000976188	2	Clec2d
Zbp1	5.59107e-08	0.322823	0.463	0.303	0.000993533	2	Zbp1
Dnajc1	5.66857e-08	0.371194	0.367	0.226	0.0010073	2	Dnajc1
Cdkn1a1	5.7924e-08	0.393918	0.257	0.137	0.00102931	2	Cdkn1a
Papd4	5.81939e-08	0.278986	0.221	0.111	0.00103411	2	Papd4
Lilr4b	6.52499e-08	0.262712	0.149	0.063	0.00115949	2	Lilr4b
Fosl2	7.16441e-08	0.32666	0.215	0.108	0.00127312	2	Fosl2
Gngt2	7.1648e-08	0.265156	0.221	0.112	0.00127319	2	Gngt2
2005-03-01	7.46129e-08	0.275484	0.29	0.16	0.00132587	2	2005-03-01
Egfr1	8.07383e-08	0.266862	0.564	0.395	0.00143472	2	Egfr
Cd68	8.59905e-08	0.345814	0.236	0.124	0.00152805	2	Cd68
Pdcd6ip	9.10766e-08	0.31604	0.361	0.228	0.00161843	2	Pdcd6ip
Gm4951	9.52763e-08	0.315566	0.57	0.391	0.00169306	2	Gm4951
Sox4	1.02847e-07	0.422258	0.167	0.076	0.00182758	2	Sox4
Mpeg1	1.04388e-07	0.485574	0.304	0.182	0.00185498	2	Mpeg1
Rtp4	1.0703e-07	0.303725	0.388	0.246	0.00190193	2	Rtp4
Capzb	1.07942e-07	0.269058	0.519	0.35	0.00191813	2	Capzb
H2-Ab1	1.17228e-07	0.266893	0.881	0.636	0.00208314	2	H2-Ab1
Clec4e	1.22688e-07	0.271961	0.2	0.097	0.00218017	2	Clec4e
Zfp560	1.32696e-07	0.251334	0.188	0.09	0.002358	2	Zfp560
Pnrc1	1.56611e-07	0.309994	0.433	0.285	0.00278298	2	Pnrc1
F13a1	1.74291e-07	0.273029	0.125	0.05	0.00309715	2	F13a1
Ms4a7	2.00644e-07	0.341183	0.281	0.159	0.00356544	2	Ms4a7
Abhd5	2.11531e-07	0.34956	0.209	0.108	0.0037589	2	Abhd5
Mafb	2.17885e-07	0.272707	0.272	0.151	0.00387182	2	Mafb
Arrdc4	2.48416e-07	0.357742	0.221	0.118	0.00441435	2	Arrdc4
Capg	2.52107e-07	0.266325	0.221	0.116	0.00447995	2	Capg
Xaf1	2.54681e-07	0.309521	0.4	0.263	0.00452568	2	Xaf1
Hsd17b11	2.64476e-07	0.270115	0.233	0.124	0.00469973	2	Hsd17b11
Ifi211	2.83401e-07	0.367502	0.307	0.184	0.00503604	2	Ifi211
Nfkbia	3.13757e-07	0.259676	0.472	0.311	0.00557547	2	Nfkbia
Fgf21	3.36255e-07	0.274374	0.313	0.184	0.00597526	2	Fgf2
Pdgfd	3.46802e-07	0.319776	0.179	0.087	0.00616267	2	Pdgfd
Sorcs2	5.21015e-07	0.2677	0.137	0.06	0.00925844	2	Sorcs2
Naf1	5.36355e-07	0.25023	0.17	0.081	0.00953103	2	Naf1
Nop53	5.45817e-07	0.261195	0.293	0.173	0.00969917	2	Nop53
Sat1	5.78793e-07	0.260993	0.522	0.367	0.0102852	2	Sat1
Malsu1	5.80323e-07	0.270251	0.245	0.136	0.0103123	2	Malsu1
Snx18	6.12351e-07	0.266978	0.301	0.18	0.0108815	2	Snx18
Dhrs7	6.92063e-07	0.272213	0.418	0.276	0.012298	2	Dhrs7
Ccl6	7.00002e-07	0.345574	0.212	0.113	0.012439	2	Ccl6
Peli11	7.52128e-07	0.324616	0.299	0.179	0.0133653	2	Peli1
Cyba	7.59591e-07	0.253041	0.707	0.517	0.0134979	2	Cyba
Ywhah	7.76056e-07	0.295264	0.394	0.257	0.0137905	2	Ywhah
Aif1	8.54062e-07	0.345664	0.325	0.202	0.0151767	2	Aif1
Mkrn1	9.47419e-07	0.256939	0.245	0.139	0.0168356	2	Mkrn1
Msrb1	9.48016e-07	0.253361	0.331	0.204	0.0168462	2	Msrb1
Cyp1b11	1.01128e-06	0.319586	0.615	0.451	0.0179705	2	Cyp1b1
Mitf	1.01196e-06	0.260672	0.11	0.044	0.0179824	2	Mitf
Slit3	1.01636e-06	0.251167	0.29	0.174	0.0180607	2	Slit3
Gna13	1.05035e-06	0.276909	0.325	0.205	0.0186647	2	Gna13
Cblb	1.14838e-06	0.271901	0.164	0.08	0.0204066	2	Cblb
Marcksl1	1.27006e-06	0.261285	0.257	0.148	0.0225689	2	Marcksl1
Smad1	1.31158e-06	0.313961	0.215	0.117	0.0233068	2	Smad1
Fcgr2b	1.44118e-06	0.312463	0.254	0.147	0.0256097	2	Fcgr2b
Adk	1.44948e-06	0.265223	0.218	0.119	0.0257572	2	Adk
Cryab	1.78816e-06	0.423994	0.373	0.247	0.0317757	2	Cryab
Siah1a	1.96517e-06	0.292456	0.158	0.077	0.034921	2	Siah1a
Actn4	2.0506e-06	0.323932	0.361	0.24	0.0364392	2	Actn4
Tbc1d15	2.19167e-06	0.279768	0.191	0.1	0.0389459	2	Tbc1d15
Snx10	2.28944e-06	0.334031	0.322	0.205	0.0406833	2	Snx10
Rasa3	2.29536e-06	0.266138	0.14	0.066	0.0407885	2	Rasa3
Eva1b	2.35835e-06	0.263644	0.301	0.185	0.0419079	2	Eva1b
Bag5	2.45633e-06	0.279868	0.164	0.082	0.043649	2	Bag5
Clec4d	2.58946e-06	0.300514	0.197	0.105	0.0460147	2	Clec4d
Nupr1	2.78786e-06	0.3412	0.555	0.392	0.0495403	2	Nupr1
Ctsa	2.91358e-06	0.269418	0.415	0.282	0.0517742	2	Ctsa
Pxk	2.91473e-06	0.252096	0.218	0.121	0.0517948	2	Pxk
Cd274	3.36365e-06	0.304717	0.221	0.126	0.0597721	2	Cd274
Mgat1	3.52987e-06	0.254111	0.2	0.11	0.0627257	2	Mgat1
Csgalnact2	3.57495e-06	0.26499	0.239	0.137	0.0635269	2	Csgalnact2
Ms4a6b	3.88302e-06	0.374902	0.179	0.096	0.0690013	2	Ms4a6b
Nampt1	3.96252e-06	0.253606	0.528	0.373	0.070414	2	Nampt
Tcp11l2	5.02919e-06	0.257848	0.179	0.094	0.0893686	2	Tcp11l2
Ripk1	5.54865e-06	0.29755	0.203	0.114	0.0985996	2	Ripk1
Card19	6.17888e-06	0.278688	0.203	0.114	0.109799	2	Card19
Kmt2a	6.27348e-06	0.255686	0.37	0.247	0.11148	2	Kmt2a
Cct2	6.62917e-06	0.291501	0.361	0.242	0.1178	2	Cct2
Iah1	7.27104e-06	0.315198	0.299	0.192	0.129206	2	Iah1
Spred1	8.02224e-06	0.278682	0.278	0.173	0.142555	2	Spred1
Elmsan1	8.46544e-06	0.250895	0.14	0.068	0.150431	2	Elmsan1
Trib1	8.74103e-06	0.257506	0.164	0.085	0.155328	2	Trib1
Mrc1	8.77612e-06	0.337886	0.176	0.095	0.155952	2	Mrc1
S100a8	9.09665e-06	2.10603	0.194	0.107	0.161648	2	S100a8
Ly86	1.11895e-05	0.315477	0.197	0.11	0.198837	2	Ly86
Rsad2	1.17657e-05	0.337526	0.119	0.055	0.209076	2	Rsad2
Midn	1.25181e-05	0.305526	0.17	0.092	0.222447	2	Midn
Heca	1.32447e-05	0.309601	0.155	0.081	0.235358	2	Heca
Qser1	1.47418e-05	0.256367	0.152	0.079	0.261962	2	Qser1
Atp6v1b2	1.48942e-05	0.256561	0.23	0.137	0.26467	2	Atp6v1b2
Rgs1	1.49287e-05	0.336564	0.17	0.091	0.265283	2	Rgs1
Esr1	1.81553e-05	0.311577	0.14	0.071	0.322619	2	Esr1
Cldn111	1.89535e-05	0.29508	0.296	0.188	0.336803	2	Cldn11
Sh3bgrl3	2.07431e-05	0.376987	0.555	0.437	0.368604	2	Sh3bgrl3
Nek7	2.29317e-05	0.279287	0.301	0.2	0.407496	2	Nek7
Fpr2	2.6498e-05	0.268518	0.173	0.096	0.47087	2	Fpr2
Ucp2	4.48853e-05	0.343378	0.254	0.163	0.797612	2	Ucp2
Dmac1	7.45222e-05	0.252752	0.227	0.144	1	2	Dmac1
Ifi205	9.77668e-05	0.2756	0.149	0.083	1	2	Ifi205
Dtx3l	9.83878e-05	0.26791	0.296	0.205	1	2	Dtx3l
Txnrd1	0.00011283	0.265418	0.188	0.114	1	2	Txnrd1
Mertk	0.000134743	0.276294	0.152	0.085	1	2	Mertk
Prrg3	0.000160677	0.255795	0.122	0.064	1	2	Prrg3
Ctsb	0.000230647	0.261936	0.818	0.683	1	2	Ctsb
Herpud2	0.000395928	0.271224	0.206	0.134	1	2	Herpud2
Lcn2	0.00276037	0.614622	0.107	0.062	1	2	Lcn2
Matn4	5.77316e-66	1.70815	0.568	0.142	1.02589e-61	3	Matn4
Chad	1.24489e-52	2.42798	0.332	0.054	2.21217e-48	3	Chad
Fmod1	2.72364e-50	1.42381	0.836	0.451	4.83991e-46	3	Fmod
Comp	1.33071e-41	1.62073	0.436	0.124	2.36467e-37	3	Comp
Prss23	2.62689e-37	1.1253	0.532	0.188	4.66798e-33	3	Prss23
Abi3bp	6.13449e-35	1.58027	0.632	0.3	1.0901e-30	3	Abi3bp
Mgp1	1.16443e-33	0.848157	0.996	0.973	2.06919e-29	3	Mgp
Cst31	3.77843e-32	0.808993	0.996	0.949	6.71427e-28	3	Cst3
Prelp1	2.44986e-31	1.08946	0.643	0.319	4.3534e-27	3	Prelp
Gpx31	1.50891e-30	0.810698	0.971	0.773	2.68133e-26	3	Gpx3
Sparc1	1.54707e-30	0.972159	0.957	0.815	2.74915e-26	3	Sparc
1500015O10Rik1	1.23096e-29	0.870655	0.939	0.786	2.18742e-25	3	1500015O10Rik
Mia	4.82037e-29	0.932078	0.236	0.049	8.56579e-25	3	Mia
Clec11a1	5.68867e-29	0.95468	0.643	0.316	1.01088e-24	3	Clec11a
Peg31	2.82022e-28	1.11803	0.554	0.249	5.01153e-24	3	Peg3
Scara51	6.15702e-28	1.08606	0.611	0.303	1.0941e-23	3	Scara5
Crispld21	6.93613e-28	0.960522	0.571	0.259	1.23255e-23	3	Crispld2
Pam	2.11674e-27	1.09175	0.796	0.533	3.76144e-23	3	Pam
Bgn1	3.44916e-27	0.695119	0.939	0.827	6.12916e-23	3	Bgn
Ogn2	1.76106e-26	0.815005	0.943	0.763	3.1294e-22	3	Ogn
Mest	1.69818e-23	0.582147	0.161	0.028	3.01767e-19	3	Mest
Lgals11	5.83576e-23	0.980332	0.693	0.457	1.03701e-18	3	Lgals1
Olfml31	5.86573e-23	0.789939	0.782	0.535	1.04234e-18	3	Olfml3
H191	2.03586e-22	0.925472	0.661	0.383	3.61772e-18	3	H19
Ndnf	6.96949e-22	0.716366	0.2	0.045	1.23848e-17	3	Ndnf
Chil11	1.75492e-21	1.06965	0.486	0.223	3.11849e-17	3	Chil1
Cilp2	3.58325e-21	0.845929	0.168	0.034	6.36743e-17	3	Cilp2
Cxcl142	3.19636e-20	1.10124	0.486	0.238	5.67993e-16	3	Cxcl14
Emp1	7.85603e-20	0.718665	0.443	0.203	1.39602e-15	3	Emp1
Pcolce1	1.41226e-19	0.823024	0.7	0.448	2.50958e-15	3	Pcolce
Chrdl1	1.92639e-19	0.700328	0.543	0.279	3.4232e-15	3	Chrdl1
Itgbl11	9.62945e-19	0.72807	0.496	0.25	1.71115e-14	3	Itgbl1
Fam180a1	1.20211e-18	0.622831	0.261	0.085	2.13615e-14	3	Fam180a
Gas62	2.39515e-18	0.907111	0.714	0.5	4.25618e-14	3	Gas6
Col8a21	3.71094e-18	0.662302	0.418	0.188	6.59434e-14	3	Col8a2
Kcns1	1.83401e-17	0.548819	0.129	0.024	3.25904e-13	3	Kcns1
Igfbp7	2.7356e-17	0.648431	0.857	0.695	4.86117e-13	3	Igfbp7
Il11ra11	3.03895e-17	0.730378	0.657	0.443	5.40022e-13	3	Il11ra1
Shisa2	5.06298e-17	0.528577	0.139	0.029	8.99692e-13	3	Shisa2
Aspn	7.51569e-17	0.803747	0.393	0.182	1.33554e-12	3	Aspn
Gpc1	9.92877e-17	0.696601	0.311	0.124	1.76434e-12	3	Gpc1
Tnmd1	3.66128e-16	0.750382	0.368	0.168	6.5061e-12	3	Tnmd
Hpgd1	5.45275e-16	0.975429	0.375	0.177	9.68954e-12	3	Hpgd
Pdgfrl1	7.68528e-16	0.811957	0.486	0.264	1.36568e-11	3	Pdgfrl
Col1a11	3.58767e-15	0.752164	0.886	0.696	6.37529e-11	3	Col1a1
Timp22	4.24029e-15	0.542511	0.882	0.769	7.53499e-11	3	Timp2
Aebp11	5.70067e-15	0.718765	0.811	0.619	1.01301e-10	3	Aebp1
Col1a21	9.88609e-15	0.512362	0.968	0.913	1.75676e-10	3	Col1a2
Gpha2	1.05753e-14	0.864625	0.111	0.022	1.87923e-10	3	Gpha2
Serpinf11	2.23598e-14	0.634651	0.829	0.679	3.97333e-10	3	Serpinf1
Pik3r11	4.42102e-14	0.656722	0.579	0.363	7.85615e-10	3	Pik3r1
Col11a11	4.67143e-14	0.784299	0.418	0.221	8.30114e-10	3	Col11a1
Lmo1	1.48003e-13	0.401306	0.168	0.05	2.63002e-09	3	Lmo1
Camk41	1.48592e-13	0.641657	0.239	0.091	2.64049e-09	3	Camk4
Slc6a6	1.71964e-13	0.923004	0.657	0.473	3.05581e-09	3	Slc6a6
Crip1	1.90183e-13	0.864109	0.525	0.315	3.37954e-09	3	Crip1
Ptprd1	2.57559e-13	0.781448	0.604	0.398	4.57682e-09	3	Ptprd
Ccdc801	2.76402e-13	0.590834	0.7	0.497	4.91166e-09	3	Ccdc80
Il34	4.95266e-13	0.394609	0.132	0.034	8.80087e-09	3	Il34
Nbl1	6.2593e-13	0.732457	0.575	0.377	1.11228e-08	3	Nbl1
Col12a11	3.6867e-12	0.427271	0.854	0.707	6.55127e-08	3	Col12a1
Ltbp21	5.01818e-12	0.507699	0.5	0.293	8.9173e-08	3	Ltbp2
Serping11	5.50019e-12	0.478385	0.875	0.785	9.77384e-08	3	Serping1
Sfrp21	8.68074e-12	1.2477	0.275	0.125	1.54257e-07	3	Sfrp2
Mmp21	9.13756e-12	0.552401	0.675	0.486	1.62374e-07	3	Mmp2
Olfml2b	1.7541e-11	0.562603	0.279	0.128	3.11703e-07	3	Olfml2b
Epha32	2.58285e-11	0.803978	0.432	0.253	4.58972e-07	3	Epha3
Tenm3	3.0301e-11	0.727585	0.382	0.211	5.38449e-07	3	Tenm3
Cpxm22	3.47651e-11	0.69848	0.604	0.427	6.17777e-07	3	Cpxm2
Fkbp11	3.77671e-11	0.540003	0.193	0.072	6.71122e-07	3	Fkbp11
Tpm1	4.13477e-11	0.783926	0.564	0.393	7.34749e-07	3	Tpm1
Plec	4.7102e-11	0.666837	0.343	0.185	8.37003e-07	3	Plec
Reck	5.55113e-11	0.4903	0.279	0.132	9.86435e-07	3	Reck
S100a61	5.86444e-11	0.444696	0.718	0.519	1.04211e-06	3	S100a6
Nenf1	6.35097e-11	0.551744	0.736	0.574	1.12857e-06	3	Nenf
Cd91	6.70269e-11	0.712081	0.518	0.35	1.19107e-06	3	Cd9
Thbs21	7.43528e-11	0.61973	0.582	0.406	1.32125e-06	3	Thbs2
Adam22	1.49269e-10	0.61706	0.182	0.069	2.65251e-06	3	Adam22
Edil31	3.25194e-10	0.532419	0.286	0.142	5.7787e-06	3	Edil3
Fmo11	8.19998e-10	0.250723	0.704	0.507	1.45714e-05	3	Fmo1
Gm973	9.53995e-10	0.534438	0.271	0.132	1.69525e-05	3	Gm973
Cdkn1c1	1.14121e-09	0.656661	0.504	0.329	2.02793e-05	3	Cdkn1c
S100b1	1.26913e-09	0.680245	0.5	0.33	2.25524e-05	3	S100b
Colec121	1.42185e-09	0.632075	0.382	0.223	2.52663e-05	3	Colec12
Vkorc11	2.12096e-09	0.419757	0.446	0.272	3.76895e-05	3	Vkorc1
Islr1	2.47145e-09	0.531739	0.621	0.451	4.39177e-05	3	Islr
Apbb21	2.85752e-09	0.559171	0.393	0.238	5.07781e-05	3	Apbb2
Smoc21	3.29959e-09	0.621356	0.439	0.274	5.86337e-05	3	Smoc2
Ptn1	3.49025e-09	0.627755	0.675	0.493	6.20217e-05	3	Ptn
Wisp21	4.41243e-09	0.673079	0.232	0.109	7.84089e-05	3	Wisp2
Anxa21	4.45587e-09	0.614894	0.639	0.489	7.91809e-05	3	Anxa2
Loxl3	4.4628e-09	0.404729	0.221	0.101	7.93039e-05	3	Loxl3
Serpine21	8.54202e-09	0.626126	0.407	0.255	0.000151792	3	Serpine2
Fxyd11	1.10263e-08	0.431005	0.468	0.306	0.000195938	3	Fxyd1
S100a111	1.25515e-08	0.415949	0.793	0.689	0.000223041	3	S100a11
Apol6	1.39959e-08	0.306054	0.204	0.091	0.000248706	3	Apol6
Emp31	1.5049e-08	0.541849	0.657	0.526	0.00026742	3	Emp3
Smarca21	1.73456e-08	0.546506	0.518	0.367	0.000308231	3	Smarca2
Gdf101	2.40257e-08	0.679622	0.529	0.368	0.000426937	3	Gdf10
Ankrd29	2.73188e-08	0.310225	0.111	0.036	0.000485456	3	Ankrd29
Fkbp14	4.5597e-08	0.367355	0.164	0.068	0.000810258	3	Fkbp14
Hsp90b11	5.03774e-08	0.411253	0.761	0.627	0.000895207	3	Hsp90b1
Epha4	5.15029e-08	0.691511	0.171	0.075	0.000915206	3	Epha4
Snhg181	6.49827e-08	0.60762	0.507	0.364	0.00115474	3	Snhg18
Ppib1	7.38225e-08	0.367999	0.754	0.622	0.00131183	3	Ppib
Clmp	8.54912e-08	0.442155	0.464	0.306	0.00151918	3	Clmp
Meg32	9.36205e-08	0.321744	0.364	0.217	0.00166364	3	Meg3
Cnn3	1.07618e-07	0.400506	0.579	0.433	0.00191237	3	Cnn3
Mylk	1.16244e-07	0.480134	0.461	0.308	0.00206565	3	Mylk
Pdgfa	1.30976e-07	0.384684	0.1	0.033	0.00232745	3	Pdgfa
Fap	1.45202e-07	0.258881	0.232	0.115	0.00258024	3	Fap
Pdia61	1.86561e-07	0.518398	0.45	0.308	0.00331518	3	Pdia6
Pdia31	1.94573e-07	0.46691	0.693	0.588	0.00345756	3	Pdia3
Igsf10	1.96449e-07	0.617747	0.257	0.142	0.0034909	3	Igsf10
Cadm1	1.98335e-07	0.337472	0.157	0.067	0.00352442	3	Cadm1
Ikbip1	2.26291e-07	0.409935	0.339	0.209	0.0040212	3	Ikbip
Tmem204	2.31608e-07	0.35984	0.139	0.056	0.00411567	3	Tmem204
Dynll11	2.35696e-07	0.443564	0.664	0.555	0.00418832	3	Dynll1
C1qtnf2	2.49891e-07	0.480049	0.154	0.067	0.00444057	3	C1qtnf2
Col6a3	2.89098e-07	0.535706	0.282	0.158	0.00513727	3	Col6a3
Dio2	2.92592e-07	0.499396	0.1	0.034	0.00519937	3	Dio2
Tspan6	3.54155e-07	0.253121	0.118	0.044	0.00629333	3	Tspan6
Cryab1	3.76949e-07	0.459667	0.389	0.248	0.00669838	3	Cryab
Itgb51	3.8607e-07	0.530291	0.479	0.347	0.00686047	3	Itgb5
Wfdc1	4.64894e-07	0.424617	0.193	0.095	0.00826117	3	Wfdc1
Itm2a1	5.30753e-07	0.42403	0.736	0.602	0.00943148	3	Itm2a
Retreg1	7.43126e-07	0.56386	0.261	0.149	0.0132054	3	Retreg1
Ar1	7.61787e-07	0.574253	0.171	0.082	0.013537	3	Ar
Fgfr21	7.62387e-07	0.471937	0.368	0.229	0.0135476	3	Fgfr2
Auts2	7.65851e-07	0.4161	0.511	0.36	0.0136092	3	Auts2
Tpm2	7.80954e-07	0.366327	0.239	0.129	0.0138775	3	Tpm2
Ccnd11	8.13063e-07	0.553879	0.296	0.181	0.0144481	3	Ccnd1
Mxra8	8.208e-07	0.403645	0.686	0.551	0.0145856	3	Mxra8
Ahnak1	8.55724e-07	0.316791	0.732	0.619	0.0152062	3	Ahnak
Pdlim21	1.12527e-06	0.404975	0.507	0.369	0.0199961	3	Pdlim2
Rai14	1.1464e-06	0.384436	0.311	0.191	0.0203716	3	Rai14
Hspa51	1.23855e-06	0.346761	0.746	0.614	0.022009	3	Hspa5
P3h31	1.31639e-06	0.482071	0.396	0.264	0.0233923	3	P3h3
Col3a11	1.36391e-06	0.400522	0.757	0.605	0.0242366	3	Col3a1
Lrig3	1.37045e-06	0.454087	0.225	0.122	0.0243529	3	Lrig3
Selenom1	1.85886e-06	0.377541	0.661	0.532	0.0330319	3	Selenom
Lmo7	2.2402e-06	0.361635	0.161	0.075	0.0398084	3	Lmo7
Sesn31	2.34265e-06	0.487451	0.371	0.249	0.0416289	3	Sesn3
Nfix1	2.36511e-06	0.480106	0.582	0.459	0.042028	3	Nfix
Pdia41	2.36677e-06	0.532677	0.325	0.21	0.0420575	3	Pdia4
Galnt10	2.46261e-06	0.279085	0.139	0.061	0.0437606	3	Galnt10
Nupr11	2.4795e-06	0.61734	0.525	0.402	0.0440608	3	Nupr1
Cd3021	2.51827e-06	0.388876	0.782	0.683	0.0447497	3	Cd302
Marcks	2.80586e-06	0.444339	0.689	0.571	0.0498602	3	Marcks
Tgfb3	3.28015e-06	0.444144	0.218	0.118	0.0582883	3	Tgfb3
Socs1	3.41681e-06	0.419893	0.225	0.124	0.0607167	3	Socs1
Ednra	3.63093e-06	0.29651	0.229	0.126	0.0645217	3	Ednra
Nucb2	3.75122e-06	0.524634	0.279	0.17	0.0666591	3	Nucb2
Arhgap29	4.55832e-06	0.383533	0.336	0.218	0.0810013	3	Arhgap29
Calu1	4.69751e-06	0.455548	0.514	0.382	0.0834748	3	Calu
Efemp21	5.19853e-06	0.405274	0.35	0.23	0.0923779	3	Efemp2
Rcn31	5.23987e-06	0.581758	0.461	0.333	0.0931125	3	Rcn3
Sec61b1	5.335e-06	0.327457	0.657	0.534	0.094803	3	Sec61b
Fscn1	5.73395e-06	0.295183	0.143	0.066	0.101892	3	Fscn1
Fkbp7	6.22472e-06	0.47727	0.436	0.309	0.110613	3	Fkbp7
Fam114a11	6.35416e-06	0.29307	0.232	0.133	0.112914	3	Fam114a1
Neo11	6.73151e-06	0.422382	0.443	0.315	0.119619	3	Neo1
Ndn	6.83717e-06	0.369679	0.193	0.101	0.121497	3	Ndn
Praf2	8.28065e-06	0.314706	0.143	0.067	0.147147	3	Praf2
Actn11	8.32825e-06	0.254227	0.321	0.201	0.147993	3	Actn1
Pdpn1	9.01322e-06	0.352014	0.418	0.291	0.160165	3	Pdpn
Serpinh11	9.06832e-06	0.278781	0.607	0.457	0.161144	3	Serpinh1
Anxa5	9.53987e-06	0.401664	0.593	0.483	0.169524	3	Anxa5
Calr1	1.09103e-05	0.308293	0.675	0.58	0.193876	3	Calr
Nrep1	1.11009e-05	0.289374	0.1	0.04	0.197263	3	Nrep
Sem1	1.1694e-05	0.291576	0.764	0.674	0.207802	3	Sem1
Antxr1	1.27225e-05	0.631458	0.261	0.163	0.226079	3	Antxr1
Zfhx4	1.32611e-05	0.526143	0.539	0.408	0.235649	3	Zfhx4
Ephx1	1.34519e-05	0.299649	0.143	0.068	0.239041	3	Ephx1
Il331	1.35253e-05	0.581721	0.496	0.369	0.240345	3	Il33
Cdc42bpa	1.42676e-05	0.328988	0.282	0.178	0.253535	3	Cdc42bpa
Tspan4	1.44764e-05	0.325356	0.407	0.284	0.257246	3	Tspan4
Arf41	1.45675e-05	0.382232	0.539	0.441	0.258865	3	Arf4
Leo1	1.52517e-05	0.383018	0.107	0.045	0.271022	3	Leo1
Cnn21	1.57394e-05	0.520958	0.329	0.222	0.279689	3	Cnn2
Bst2	1.86894e-05	0.438036	0.625	0.562	0.332111	3	Bst2
Nrk	2.15563e-05	0.451967	0.111	0.049	0.383055	3	Nrk
Ddost1	2.24177e-05	0.511757	0.321	0.222	0.398363	3	Ddost
Manf1	2.27429e-05	0.396457	0.543	0.42	0.404141	3	Manf
Fzd5	2.41598e-05	0.260163	0.121	0.055	0.429321	3	Fzd5
Timp1	2.69316e-05	0.652417	0.561	0.474	0.478575	3	Timp1
Ccnd2	2.87675e-05	0.42664	0.396	0.288	0.511199	3	Ccnd2
Dpysl3	3.0091e-05	0.306679	0.304	0.194	0.534717	3	Dpysl3
Uqcc21	3.06483e-05	0.331724	0.439	0.324	0.54462	3	Uqcc2
Psmb10	3.11438e-05	0.314528	0.471	0.363	0.553426	3	Psmb10
Sec621	3.25849e-05	0.442528	0.754	0.633	0.579033	3	Sec62
Stk17b1	3.35707e-05	0.3557	0.286	0.186	0.596551	3	Stk17b
Krtcap2	3.36641e-05	0.294497	0.639	0.524	0.598211	3	Krtcap2
Rrbp11	3.55174e-05	0.374343	0.707	0.601	0.631145	3	Rrbp1
Lyrm2	3.60317e-05	0.474898	0.214	0.126	0.640284	3	Lyrm2
Csf1	4.40432e-05	0.554695	0.35	0.249	0.782648	3	Csf1
Wfdc2	4.6011e-05	0.578576	0.154	0.079	0.817616	3	Wfdc2
Plagl11	5.39424e-05	0.292094	0.218	0.128	0.958557	3	Plagl1
Plpp1	5.46275e-05	0.278822	0.254	0.158	0.97073	3	Plpp1
Laptm4a1	5.93192e-05	0.287053	0.8	0.733	1	3	Laptm4a
Pmepa11	5.952e-05	0.293959	0.757	0.645	1	3	Pmepa1
Ppic	6.3305e-05	0.381718	0.532	0.419	1	3	Ppic
Fkbp91	6.55364e-05	0.301181	0.375	0.267	1	3	Fkbp9
Ncam1	7.46881e-05	0.39461	0.132	0.065	1	3	Ncam1
2610001J05Rik	8.23653e-05	0.402347	0.236	0.147	1	3	2610001J05Rik
Omd	9.91613e-05	0.337118	0.182	0.103	1	3	Omd
Ecm21	0.000106475	0.561699	0.25	0.164	1	3	Ecm2
Selenow	0.000125854	0.255786	0.539	0.415	1	3	Selenow
S100a4	0.000136609	0.481024	0.168	0.096	1	3	S100a4
Pdgfrb	0.000156186	0.277995	0.364	0.261	1	3	Pdgfrb
Cthrc1	0.000158686	0.372504	0.15	0.082	1	3	Cthrc1
Morf4l1	0.00016647	0.250024	0.754	0.664	1	3	Morf4l1
Col16a11	0.000178785	0.421635	0.268	0.178	1	3	Col16a1
Myo1e	0.000181212	0.358509	0.193	0.118	1	3	Myo1e
Tpm4	0.000188987	0.302959	0.446	0.34	1	3	Tpm4
Crtap1	0.000203479	0.267133	0.368	0.269	1	3	Crtap
C1ra1	0.000203755	0.375357	0.632	0.527	1	3	C1ra
Tsc22d31	0.000216356	0.307495	0.775	0.687	1	3	Tsc22d3
C1s11	0.000226975	0.29552	0.689	0.595	1	3	C1s1
Bace1	0.000245818	0.314116	0.218	0.134	1	3	Bace1
Arl1	0.000247757	0.268219	0.35	0.257	1	3	Arl1
Tnip1	0.000261167	0.35224	0.221	0.139	1	3	Tnip1
Creb3l11	0.000263476	0.333872	0.221	0.142	1	3	Creb3l1
Cavin31	0.000268367	0.289671	0.443	0.337	1	3	Cavin3
Arhgap51	0.000314838	0.368392	0.4	0.294	1	3	Arhgap5
Chpf1	0.000323093	0.289776	0.2	0.122	1	3	Chpf
Asap1	0.000356926	0.341772	0.193	0.119	1	3	Asap1
Pltp	0.000357903	0.28725	0.296	0.205	1	3	Pltp
Dse	0.000430404	0.320751	0.461	0.363	1	3	Dse
Ppfibp1	0.000455037	0.40238	0.261	0.181	1	3	Ppfibp1
Gbp4	0.000473253	0.356576	0.425	0.327	1	3	Gbp4
Hcfc1r11	0.000513247	0.288223	0.4	0.308	1	3	Hcfc1r1
Lsp1	0.000547967	0.323841	0.236	0.154	1	3	Lsp1
Ctsk1	0.000553016	0.337382	0.504	0.405	1	3	Ctsk
H2-DMa	0.00055589	0.318341	0.454	0.356	1	3	H2-DMa
Tsen34	0.000558653	0.299296	0.275	0.189	1	3	Tsen34
Igf11	0.000578095	0.254005	0.589	0.478	1	3	Igf1
Enah	0.000619254	0.42239	0.289	0.206	1	3	Enah
Col8a11	0.000644308	0.303043	0.539	0.439	1	3	Col8a1
Srpr1	0.000671887	0.314719	0.396	0.296	1	3	Srpr
Tns3	0.000691342	0.314653	0.318	0.227	1	3	Tns3
Nid11	0.000701043	0.323179	0.575	0.504	1	3	Nid1
Ybx1	0.000757409	0.252007	0.629	0.539	1	3	Ybx1
Ddah2	0.000776287	0.287875	0.175	0.108	1	3	Ddah2
Sfr1	0.00079435	0.340509	0.493	0.411	1	3	Sfr1
Ggct	0.000928422	0.256582	0.125	0.07	1	3	Ggct
Flrt21	0.000929015	0.387254	0.546	0.48	1	3	Flrt2
Ifitm2	0.000984389	0.252961	0.843	0.774	1	3	Ifitm2
Pebp11	0.001006	0.256324	0.368	0.279	1	3	Pebp1
Nfic1	0.00117681	0.323408	0.418	0.33	1	3	Nfic
Slc39a10	0.00119797	0.334358	0.118	0.065	1	3	Slc39a10
Cnih1	0.00122075	0.358447	0.236	0.162	1	3	Cnih1
Lamtor2	0.00122814	0.336094	0.382	0.298	1	3	Lamtor2
Ppfibp2	0.00124459	0.432327	0.104	0.055	1	3	Ppfibp2
Tmbim1	0.00158372	0.269697	0.157	0.096	1	3	Tmbim1
Bsg1	0.00162222	0.286782	0.629	0.541	1	3	Bsg
Hspg2	0.00166937	0.255482	0.214	0.145	1	3	Hspg2
Msx2	0.00171481	0.251003	0.114	0.063	1	3	Msx2
Gbp2	0.0017893	0.433741	0.607	0.572	1	3	Gbp2
Myl9	0.00196027	0.300736	0.204	0.134	1	3	Myl9
Lrpap11	0.00206203	0.271017	0.404	0.316	1	3	Lrpap1
Eif1ax	0.00212055	0.270571	0.296	0.216	1	3	Eif1ax
Fkbp3	0.00213029	0.327955	0.314	0.237	1	3	Fkbp3
Utp11	0.00218045	0.39008	0.232	0.161	1	3	Utp11
Phlda3	0.0022222	0.386212	0.189	0.123	1	3	Phlda3
Gnai1	0.00225709	0.297572	0.132	0.079	1	3	Gnai1
Icam1	0.0023481	0.27613	0.321	0.24	1	3	Icam1
Plxdc2	0.00242857	0.299945	0.282	0.202	1	3	Plxdc2
Pole4	0.00243279	0.346336	0.161	0.101	1	3	Pole4
Cdv3	0.00250589	0.539038	0.271	0.205	1	3	Cdv3
Rpn21	0.00253261	0.356854	0.493	0.414	1	3	Rpn2
Ghr1	0.00261935	0.294382	0.257	0.18	1	3	Ghr
Cebpzos	0.00263179	0.252634	0.189	0.125	1	3	Cebpzos
Hist1h2bc2	0.0026322	0.266621	0.571	0.496	1	3	Hist1h2bc
Lpgat1	0.00263672	0.340479	0.193	0.133	1	3	Lpgat1
Emp21	0.00272414	0.28464	0.132	0.079	1	3	Emp2
Gm2000	0.00284782	0.29033	0.307	0.229	1	3	Gm2000
Lztr1	0.00288486	0.32844	0.114	0.065	1	3	Lztr1
Prdx4	0.00294305	0.331742	0.282	0.208	1	3	Prdx4
Wdr61	0.00299415	0.362555	0.232	0.166	1	3	Wdr61
Eva1b1	0.00301532	0.260523	0.268	0.194	1	3	Eva1b
Srgn	0.00318029	0.336699	0.614	0.548	1	3	Srgn
Map1b2	0.00328567	0.363273	0.593	0.521	1	3	Map1b
Ebp	0.00330228	0.38177	0.168	0.112	1	3	Ebp
Lhfp1	0.00350217	0.301871	0.429	0.346	1	3	Lhfp
Gnb4	0.0035844	0.262582	0.246	0.176	1	3	Gnb4
Ssb	0.00361544	0.296234	0.471	0.387	1	3	Ssb
Fzd81	0.00363763	0.322631	0.161	0.104	1	3	Fzd8
Socs2	0.00370326	0.351787	0.214	0.149	1	3	Socs2
Cpxm11	0.00373344	0.311035	0.707	0.621	1	3	Cpxm1
Fat4	0.00420582	0.305593	0.221	0.154	1	3	Fat4
Snap47	0.00475543	0.335462	0.164	0.108	1	3	Snap47
Rnaset2b1	0.00496976	0.376059	0.2	0.141	1	3	Rnaset2b
Entpd2	0.0051721	0.409836	0.146	0.095	1	3	Entpd2
Ndufa1	0.0059804	0.374692	0.432	0.356	1	3	Ndufa1
Arl3	0.00610349	0.271573	0.204	0.145	1	3	Arl3
B3gnt9	0.00611877	0.265844	0.125	0.077	1	3	B3gnt9
Sypl	0.00623064	0.277352	0.243	0.18	1	3	Sypl
Zfp354c	0.00623077	0.253113	0.104	0.061	1	3	Zfp354c
Col5a1	0.0064969	0.256657	0.225	0.16	1	3	Col5a1
Hexa	0.00706775	0.261905	0.389	0.316	1	3	Hexa
Yif1a	0.00910661	0.327843	0.189	0.135	1	3	Yif1a
Setbp1	0.00911047	0.324268	0.225	0.165	1	3	Setbp1
Aplp21	0.00928249	0.337846	0.6	0.537	1	3	Aplp2
Lmna	0.00986481	0.318635	0.382	0.313	1	3	Lmna
Saa31	4.62882e-43	1.50152	0.857	0.682	8.22542e-39	4	Saa3
Fth1	8.02081e-33	0.850291	0.967	0.957	1.4253e-28	4	Fth1
AW112010	4.66341e-30	1.19507	0.801	0.637	8.28688e-26	4	AW112010
Ccl81	2.83803e-29	1.66975	0.732	0.544	5.04319e-25	4	Ccl8
Ccl51	7.76149e-28	1.25284	0.765	0.586	1.37922e-23	4	Ccl5
Lyz21	8.20395e-28	1.34907	0.732	0.558	1.45784e-23	4	Lyz2
Tmsb4x1	1.96098e-26	0.774302	0.96	0.913	3.48467e-22	4	Tmsb4x
Cd521	1.34456e-21	1.40125	0.57	0.366	2.38928e-17	4	Cd52
Fcer1g1	2.18462e-21	1.43155	0.566	0.366	3.88206e-17	4	Fcer1g
Rps27a	4.37934e-21	0.655946	0.923	0.882	7.78209e-17	4	Rps27a
Rps29	5.88945e-21	0.623159	0.974	0.941	1.04655e-16	4	Rps29
C1qb1	4.29404e-20	1.29075	0.533	0.33	7.63051e-16	4	C1qb
Wfdc171	1.14697e-19	1.46302	0.562	0.376	2.03817e-15	4	Wfdc17
Fau	1.07933e-18	0.616567	0.904	0.912	1.91796e-14	4	Fau
Rpl35a	1.43689e-18	0.702718	0.908	0.881	2.55336e-14	4	Rpl35a
Ftl11	2.36188e-18	0.729548	0.853	0.855	4.19707e-14	4	Ftl1
Rpl231	1.66121e-17	0.626514	0.897	0.899	2.95197e-13	4	Rpl23
Apoe	1.18578e-16	0.871393	0.882	0.879	2.10713e-12	4	Apoe
Rps9	1.48281e-16	0.701863	0.835	0.837	2.63495e-12	4	Rps9
Ctss1	5.80028e-16	1.24356	0.511	0.331	1.03071e-11	4	Ctss
Tyrobp1	8.01563e-16	1.18827	0.478	0.309	1.42438e-11	4	Tyrobp
Rpl30	8.46069e-16	0.609178	0.893	0.884	1.50347e-11	4	Rpl30
C1qa1	9.50735e-16	1.36207	0.489	0.312	1.68946e-11	4	C1qa
Rps20	1.14069e-15	0.621221	0.915	0.881	2.02701e-11	4	Rps20
Rplp1	1.56634e-15	0.569992	0.93	0.927	2.78338e-11	4	Rplp1
Igkc	2.69532e-15	1.04496	0.695	0.566	4.78958e-11	4	Igkc
Rplp2	1.53423e-14	0.580079	0.875	0.853	2.72632e-10	4	Rplp2
Rps23	2.40976e-14	0.668155	0.879	0.864	4.28214e-10	4	Rps23
H2-Aa	2.60535e-14	0.745228	0.798	0.68	4.62971e-10	4	H2-Aa
Rps24	4.67823e-14	0.641058	0.915	0.898	8.31321e-10	4	Rps24
C1qc1	1.51149e-13	1.21684	0.445	0.282	2.68592e-09	4	C1qc
Rps26	2.64755e-13	0.804047	0.86	0.83	4.7047e-09	4	Rps26
H2-Eb1	3.15822e-13	0.917296	0.699	0.625	5.61216e-09	4	H2-Eb1
Rpl37a	6.06932e-13	0.568521	0.908	0.917	1.07852e-08	4	Rpl37a
Rpl37	6.57141e-13	0.549105	0.919	0.89	1.16774e-08	4	Rpl37
Rpl38	9.71673e-13	0.650486	0.893	0.881	1.72666e-08	4	Rpl38
Rpl27a	1.49949e-12	0.528318	0.882	0.888	2.6646e-08	4	Rpl27a
Fabp51	1.8131e-12	1.31685	0.463	0.319	3.22188e-08	4	Fabp5
H2-Ab11	3.50827e-12	0.739454	0.757	0.663	6.2342e-08	4	H2-Ab1
Rps141	3.75207e-12	0.540825	0.875	0.863	6.66742e-08	4	Rps14
Rps10	5.65076e-12	0.611092	0.875	0.862	1.00414e-07	4	Rps10
Rpl26	7.19818e-12	0.616545	0.857	0.849	1.27912e-07	4	Rpl26
Rps13	1.99395e-11	0.558305	0.849	0.842	3.54325e-07	4	Rps13
Cd741	2.18143e-11	0.650226	0.79	0.688	3.87639e-07	4	Cd74
2001-03-01	2.32171e-11	0.38028	0.147	0.046	4.12568e-07	4	2001-03-01
Rpl39	6.28381e-11	0.52218	0.919	0.91	1.11663e-06	4	Rpl39
Rps16	6.44942e-11	0.633935	0.86	0.853	1.14606e-06	4	Rps16
Ms4a6c1	6.80183e-11	0.779216	0.312	0.161	1.20868e-06	4	Ms4a6c
Rpl18a	7.05081e-11	0.610397	0.857	0.836	1.25293e-06	4	Rpl18a
Txn1	9.53631e-11	0.686773	0.695	0.664	1.6946e-06	4	Txn1
Rps12	1.04199e-10	0.640999	0.904	0.883	1.85162e-06	4	Rps12
Cxcl9	1.11828e-10	0.536025	0.787	0.616	1.98718e-06	4	Cxcl9
B2m1	1.4663e-10	0.497036	0.934	0.882	2.60562e-06	4	B2m
Rps15a	1.50381e-10	0.568816	0.886	0.875	2.67227e-06	4	Rps15a
Clec4a11	2.24559e-10	0.743895	0.276	0.139	3.99041e-06	4	Clec4a1
Rps4x	2.28408e-10	0.541655	0.853	0.839	4.05881e-06	4	Rps4x
Rpl22	3.8281e-10	0.681826	0.757	0.772	6.80253e-06	4	Rpl22
Rps11	3.84566e-10	0.601728	0.812	0.833	6.83374e-06	4	Rps11
Rps18	5.5107e-10	0.678252	0.86	0.845	9.79251e-06	4	Rps18
Laptm51	6.50394e-10	0.66012	0.316	0.166	1.15575e-05	4	Laptm5
Aif11	7.98951e-10	0.907635	0.342	0.204	1.41974e-05	4	Aif1
Gm42418	8.50695e-10	0.423476	1	0.997	1.51169e-05	4	Gm42418
Gmfg	8.77725e-10	0.850159	0.272	0.142	1.55972e-05	4	Gmfg
Rpl18	1.15177e-09	0.590631	0.824	0.8	2.0467e-05	4	Rpl18
Rps8	1.15563e-09	0.514404	0.926	0.921	2.05356e-05	4	Rps8
Fcgr2b1	1.34032e-09	0.846682	0.279	0.147	2.38175e-05	4	Fcgr2b
Rpl13	1.77886e-09	0.563794	0.915	0.898	3.16103e-05	4	Rpl13
Cd300lf	1.92416e-09	0.390537	0.118	0.036	3.41923e-05	4	Cd300lf
Mpeg11	2.28832e-09	0.920555	0.316	0.184	4.06634e-05	4	Mpeg1
Rpl321	2.37868e-09	0.532697	0.864	0.853	4.22691e-05	4	Rpl32
Rps19	3.91813e-09	0.595764	0.838	0.827	6.96252e-05	4	Rps19
Ccl4	4.37266e-09	0.733146	0.18	0.075	7.77023e-05	4	Ccl4
Adgre1	6.15288e-09	0.670259	0.232	0.114	0.000109337	4	Adgre1
Rpl36a	6.37976e-09	0.689365	0.754	0.747	0.000113368	4	Rpl36a
Lcp11	6.71493e-09	0.731451	0.257	0.133	0.000119324	4	Lcp1
Rpl171	7.43756e-09	0.49545	0.857	0.835	0.000132165	4	Rpl17
Pou2f2	1.10455e-08	0.453202	0.136	0.05	0.000196278	4	Pou2f2
Cd300c21	1.13172e-08	0.642163	0.232	0.112	0.000201107	4	Cd300c2
Tpt11	1.14191e-08	0.493264	0.923	0.911	0.000202918	4	Tpt1
Ms4a6d1	1.15679e-08	0.625555	0.228	0.112	0.000205562	4	Ms4a6d
Lpl	1.16569e-08	0.78741	0.18	0.079	0.000207143	4	Lpl
Prdx1	1.38458e-08	0.661075	0.75	0.769	0.000246039	4	Prdx1
Rpl11	1.79657e-08	0.541055	0.875	0.854	0.00031925	4	Rpl11
Rac2	2.90726e-08	0.593363	0.239	0.122	0.000516619	4	Rac2
Ptpn6	3.30117e-08	0.557005	0.195	0.091	0.000586618	4	Ptpn6
Fcgr41	3.50953e-08	0.824899	0.301	0.178	0.000623644	4	Fcgr4
Rplp0	3.54386e-08	0.571747	0.794	0.787	0.000629744	4	Rplp0
Lst1	3.71968e-08	0.995549	0.349	0.228	0.000660987	4	Lst1
Ctsc1	3.72583e-08	0.970751	0.382	0.259	0.00066208	4	Ctsc
Rpl21	4.09948e-08	0.541542	0.864	0.856	0.000728478	4	Rpl21
Rps3a1	4.11102e-08	0.581989	0.805	0.85	0.000730528	4	Rps3a1
Il2rg	4.36182e-08	0.604588	0.188	0.087	0.000775095	4	Il2rg
Fpr21	7.05043e-08	0.580856	0.199	0.095	0.00125286	4	Fpr2
Cybb1	7.47238e-08	0.958724	0.375	0.254	0.00132784	4	Cybb
Cd84	7.61402e-08	0.501738	0.188	0.087	0.00135301	4	Cd84
Cd53	9.10302e-08	0.626961	0.246	0.133	0.00161761	4	Cd53
Trem2	1.07695e-07	0.486324	0.158	0.068	0.00191373	4	Trem2
Cyba1	1.20605e-07	0.836057	0.559	0.546	0.00214315	4	Cyba
Rpl41	1.48263e-07	0.427845	0.938	0.936	0.00263464	4	Rpl41
Slc11a11	1.54174e-07	0.53485	0.188	0.088	0.00273967	4	Slc11a1
Rps21	1.59451e-07	0.451513	0.915	0.927	0.00283344	4	Rps21
Cd681	1.67989e-07	0.669885	0.235	0.128	0.00298517	4	Cd68
Lair1	1.69343e-07	0.476138	0.162	0.071	0.00300923	4	Lair1
Rpl34	1.76572e-07	0.502811	0.875	0.867	0.00313768	4	Rpl34
Rpl121	1.80023e-07	0.663889	0.761	0.765	0.00319901	4	Rpl12
Ly861	1.88246e-07	0.567986	0.217	0.11	0.00334513	4	Ly86
Bcl2a1b	2.10762e-07	0.540873	0.188	0.09	0.00374524	4	Bcl2a1b
AB124611	2.85902e-07	0.402123	0.151	0.066	0.00508049	4	AB124611
Rasa4	3.5964e-07	0.263992	0.14	0.057	0.0063908	4	Rasa4
Spi1	3.69592e-07	0.479532	0.173	0.08	0.00656765	4	Spi1
Itga4	5.48325e-07	0.275583	0.125	0.049	0.00974373	4	Itga4
Clec12a1	5.93043e-07	0.597697	0.224	0.123	0.0105384	4	Clec12a
Rnf1491	6.90423e-07	0.711133	0.276	0.167	0.0122688	4	Rnf149
Npc2	6.92641e-07	0.5386	0.662	0.643	0.0123082	4	Npc2
Plek	7.05247e-07	0.595979	0.176	0.086	0.0125322	4	Plek
Ms4a71	8.87635e-07	0.722722	0.272	0.165	0.0157733	4	Ms4a7
Pirb1	1.09881e-06	0.632426	0.232	0.13	0.0195258	4	Pirb
Rpsa	1.26066e-06	0.557229	0.809	0.819	0.0224019	4	Rpsa
Rpl19	1.43488e-06	0.423029	0.835	0.86	0.0254978	4	Rpl19
Rpl36	1.50509e-06	0.556949	0.82	0.85	0.0267455	4	Rpl36
Ccl3	1.88385e-06	0.58108	0.11	0.044	0.033476	4	Ccl3
Rps6	2.0921e-06	0.62319	0.691	0.669	0.0371766	4	Rps6
Rpl9	2.0935e-06	0.490695	0.838	0.851	0.0372016	4	Rpl9
Cd381	2.1517e-06	0.625671	0.246	0.146	0.0382357	4	Cd38
Skap2	2.16529e-06	0.529776	0.191	0.099	0.0384772	4	Skap2
Rgs11	2.17231e-06	0.653819	0.18	0.092	0.0386019	4	Rgs1
Slamf71	2.18174e-06	0.361334	0.158	0.074	0.0387695	4	Slamf7
Lgals31	2.36151e-06	0.866168	0.39	0.296	0.0419641	4	Lgals3
Rpl24	2.42529e-06	0.518712	0.853	0.872	0.0430974	4	Rpl24
Coro1a	2.75885e-06	0.568421	0.202	0.11	0.0490247	4	Coro1a
Ctsb1	3.34775e-06	0.634127	0.669	0.71	0.0594896	4	Ctsb
Pla2g71	3.88235e-06	0.711303	0.283	0.181	0.0689893	4	Pla2g7
Ncf1	4.53478e-06	0.357781	0.143	0.066	0.080583	4	Ncf1
Rpl28	5.14933e-06	0.428725	0.835	0.855	0.0915036	4	Rpl28
Rpl71	5.15435e-06	0.459553	0.757	0.779	0.0915929	4	Rpl7
Rps5	5.18784e-06	0.582628	0.794	0.815	0.0921879	4	Rps5
Ncf4	5.52142e-06	0.314408	0.11	0.045	0.0981156	4	Ncf4
Ninj11	5.78492e-06	0.683905	0.301	0.199	0.102798	4	Ninj1
Tm6sf1	6.86781e-06	0.382719	0.14	0.064	0.122041	4	Tm6sf1
Gda	7.09906e-06	0.475341	0.188	0.101	0.12615	4	Gda
Ucp21	7.97424e-06	0.671682	0.265	0.165	0.141702	4	Ucp2
Ptprc1	9.24547e-06	0.616858	0.243	0.148	0.164292	4	Ptprc
Alox5ap1	9.6005e-06	0.554748	0.21	0.118	0.170601	4	Alox5ap
Clec4a3	9.70063e-06	0.524964	0.206	0.116	0.17238	4	Clec4a3
Clec4d1	9.7232e-06	0.611811	0.195	0.108	0.172781	4	Clec4d
Rpl10	9.81216e-06	0.43669	0.798	0.835	0.174362	4	Rpl10
Prex1	1.00124e-05	0.270653	0.107	0.044	0.177921	4	Prex1
Nos2	1.05013e-05	0.580681	0.114	0.049	0.186609	4	Nos2
mt-Co1	1.38673e-05	0.3156	0.945	0.99	0.246421	4	mt-Co1
Hk3	1.39788e-05	0.256904	0.125	0.056	0.248404	4	Hk3
Clec4e1	1.43757e-05	0.901493	0.184	0.103	0.255456	4	Clec4e
Rps27	1.58352e-05	0.504987	0.938	0.921	0.281391	4	Rps27
Ifitm3	1.7101e-05	0.378824	0.893	0.847	0.303885	4	Ifitm3
Fermt3	1.74946e-05	0.402069	0.158	0.081	0.31088	4	Fermt3
S100a81	2.21134e-05	0.379219	0.191	0.11	0.392956	4	S100a8
Rps7	2.28564e-05	0.487162	0.798	0.822	0.406159	4	Rps7
Ighm1	2.2996e-05	1.34178	0.529	0.49	0.408639	4	Ighm
Rack1	2.38676e-05	0.620287	0.662	0.692	0.424127	4	Rack1
Plac81	2.55762e-05	0.761344	0.482	0.384	0.454489	4	Plac8
Psap1	2.57641e-05	0.665987	0.688	0.766	0.457827	4	Psap
Sh3bgrl31	3.27188e-05	0.823368	0.474	0.453	0.581414	4	Sh3bgrl3
Csf2rb	3.53729e-05	0.294114	0.121	0.056	0.628576	4	Csf2rb
Ccr5	4.04057e-05	0.481032	0.176	0.099	0.71801	4	Ccr5
Sell	4.49634e-05	0.422992	0.107	0.048	0.798999	4	Sell
Rps28	4.66451e-05	0.473706	0.875	0.882	0.828883	4	Rps28
Ly6i	4.75664e-05	0.470268	0.154	0.081	0.845256	4	Ly6i
Acod1	5.54116e-05	0.493466	0.132	0.067	0.984663	4	Acod1
Clec4a21	5.56226e-05	0.506587	0.202	0.12	0.988414	4	Clec4a2
Fcgr31	5.72564e-05	0.589546	0.221	0.135	1	4	Fcgr3
Sirpa1	6.23447e-05	0.626333	0.246	0.161	1	4	Sirpa
Irf8	6.42417e-05	0.558128	0.257	0.169	1	4	Irf8
[truncated: 772 more rows]
