# Supplementary material for: The murine meninges acquire lymphoid tissue properties and harbour autoreactive B cells during chronic Trypanosoma brucei infection
Source: PLoS Biol. 2023 Nov 20;21(11):e3002389. doi: 10.1371/journal.pbio.3002389 (PMC10723712; doi:10.1371/journal.pbio.3002389)
Supplement: S4 Table — The total number of cells per cluster, percentages, and marker genes are also included. (XLSX) [file pbio.3002389.s012.xlsx]

## Sheet: Table S4
Supplementary Table 4: Marker genes identified for the cells within the mononuclear phagocytes (MNP) cluster obtained after subsetting (resolution = 0.3)
gene	p_val	avg_log2FC	pct.1	pct.2	p_val_adj	cluster	gene
Nos2	0	0.700198	0.441	0.115	0	0	Nos2
Acsl1	0	0.611736	0.626	0.279	0	0	Acsl1
Sod2	0	0.476144	0.88	0.614	0	0	Sod2
Ccl5	0	0.360388	0.958	0.886	0	0	Ccl5
Procr	9.60671e-268	0.513581	0.406	0.12	1.70711e-263	0	Procr
Cxcl9	1.50177e-236	0.443055	0.879	0.676	2.66864e-232	0	Cxcl9
Clec4e	4.1938e-217	0.508335	0.697	0.418	7.45239e-213	0	Clec4e
Tnfaip2	2.3654e-210	0.382745	0.858	0.653	4.20332e-206	0	Tnfaip2
Ptgs2	5.48911e-186	0.451133	0.364	0.126	9.75414e-182	0	Ptgs2
Ly6i	6.65365e-186	0.476501	0.61	0.325	1.18235e-181	0	Ly6i
Prdx5	1.83609e-180	0.266109	0.938	0.8	3.26273e-176	0	Prdx5
Acod1	1.3891e-179	0.47018	0.531	0.261	2.46843e-175	0	Acod1
Cd274	2.86417e-178	0.420895	0.606	0.327	5.08963e-174	0	Cd274
Prdx1	5.33039e-169	0.265116	0.954	0.865	9.47211e-165	0	Prdx1
Cstb	4.45871e-167	0.301351	0.894	0.727	7.92313e-163	0	Cstb
Cxcl16	8.0029e-164	0.389028	0.691	0.424	1.42211e-159	0	Cxcl16
Gbp2	5.13864e-161	0.354137	0.83	0.621	9.13137e-157	0	Gbp2
Fam26f	5.84105e-150	0.376301	0.734	0.497	1.03795e-145	0	Fam26f
Slamf8	3.22602e-147	0.373129	0.548	0.299	5.73264e-143	0	Slamf8
Nampt	6.33949e-142	0.347488	0.749	0.54	1.12653e-137	0	Nampt
Tma16	3.00232e-128	0.319213	0.324	0.13	5.33512e-124	0	Tma16
Sdc4	3.14228e-127	0.358483	0.773	0.551	5.58383e-123	0	Sdc4
Mif	4.43377e-123	0.316562	0.771	0.562	7.87881e-119	0	Mif
Marcksl1	8.3129e-123	0.369681	0.623	0.404	1.4772e-118	0	Marcksl1
Fpr2	1.80745e-121	0.339765	0.7	0.467	3.21183e-117	0	Fpr2
Tpi1	5.19185e-115	0.325396	0.632	0.414	9.22592e-111	0	Tpi1
Nrp2	2.22447e-114	0.338136	0.562	0.335	3.95289e-110	0	Nrp2
Pgk1	4.14698e-113	0.320548	0.668	0.453	7.36919e-109	0	Pgk1
Cxcl10	2.6268e-110	0.43211	0.451	0.247	4.66782e-106	0	Cxcl10
Hif1a	1.46168e-109	0.323757	0.629	0.413	2.5974e-105	0	Hif1a
Lrrc8c	2.86667e-109	0.29652	0.346	0.158	5.09407e-105	0	Lrrc8c
C3	1.08815e-107	0.27719	0.867	0.683	1.93364e-103	0	C3
Malt1	1.75796e-106	0.320964	0.36	0.172	3.12389e-102	0	Malt1
Gm15056	4.14602e-104	0.381052	0.303	0.134	7.36747e-100	0	Gm15056
Bcl2a1b	7.46695e-102	0.339641	0.526	0.319	1.32688e-97	0	Bcl2a1b
Fam102b	8.52048e-100	0.309667	0.444	0.243	1.51409e-95	0	Fam102b
Ldha	1.28319e-99	0.300583	0.644	0.446	2.28023e-95	0	Ldha
Aldoa	1.51835e-99	0.254812	0.824	0.652	2.6981e-95	0	Aldoa
Slc7a11	2.81217e-95	0.296417	0.249	0.099	4.99722e-91	0	Slc7a11
Il1rn	3.94994e-93	0.27017	0.238	0.093	7.01904e-89	0	Il1rn
Ubd	2.14916e-92	0.264755	0.209	0.074	3.81906e-88	0	Ubd
Gbp5	6.84251e-92	0.297306	0.398	0.214	1.21591e-87	0	Gbp5
Bcl2a1a	6.0744e-91	0.270114	0.297	0.135	1.07942e-86	0	Bcl2a1a
Pilra	1.0064e-90	0.280631	0.445	0.253	1.78837e-86	0	Pilra
Clec4d	2.46927e-88	0.292152	0.673	0.468	4.38789e-84	0	Clec4d
Clic4	1.67228e-87	0.292228	0.474	0.286	2.97164e-83	0	Clic4
Ccrl2	9.38552e-86	0.27781	0.401	0.214	1.66781e-81	0	Ccrl2
Cd14	1.59212e-84	0.290479	0.48	0.285	2.82919e-80	0	Cd14
Gng12	1.99846e-82	0.270145	0.595	0.397	3.55127e-78	0	Gng12
Lmo4	3.39653e-82	0.274419	0.634	0.439	6.03562e-78	0	Lmo4
Psme2	2.00177e-79	0.258165	0.727	0.531	3.55714e-75	0	Psme2
Alas1	4.00492e-78	0.274158	0.388	0.224	7.11674e-74	0	Alas1
Fabp5	4.48626e-77	0.265255	0.812	0.662	7.97208e-73	0	Fabp5
Tnip3	1.91388e-76	0.267438	0.35	0.186	3.40096e-72	0	Tnip3
Abracl	2.04347e-75	0.25466	0.692	0.513	3.63124e-71	0	Abracl
Icam1	6.12586e-75	0.25379	0.381	0.214	1.08857e-70	0	Icam1
Slamf7	1.03639e-71	0.262452	0.555	0.37	1.84166e-67	0	Slamf7
Capg	5.94728e-71	0.254697	0.604	0.421	1.05683e-66	0	Capg
Ccl4	1.49891e-70	0.314811	0.423	0.255	2.66357e-66	0	Ccl4
Nfe2l2	9.65694e-70	0.256264	0.586	0.412	1.71604e-65	0	Nfe2l2
Cfb	1.917e-67	0.254446	0.474	0.302	3.40651e-63	0	Cfb
Esd	1.63936e-65	0.251327	0.636	0.472	2.91314e-61	0	Esd
Mrc1	0	0.706274	0.717	0.33	0	1	Mrc1
Selenop	0	0.66495	0.94	0.678	0	1	Selenop
Ctsl	0	0.622323	0.782	0.49	0	1	Ctsl
Serinc3	0	0.400092	0.942	0.781	0	1	Serinc3
Tns1	4.28236e-293	0.494876	0.335	0.063	7.60976e-289	1	Tns1
Vcam1	8.62717e-265	0.58335	0.787	0.509	1.53305e-260	1	Vcam1
Fkbp5	3.48506e-254	0.531682	0.486	0.172	6.19296e-250	1	Fkbp5
Lgmn	3.36386e-242	0.399544	0.899	0.697	5.97757e-238	1	Lgmn
Mt1	3.69017e-242	0.52364	0.787	0.548	6.55742e-238	1	Mt1
Grn	6.00184e-199	0.278299	0.935	0.823	1.06653e-194	1	Grn
Dusp1	3.26876e-195	0.456881	0.783	0.543	5.80859e-191	1	Dusp1
Glul	3.71928e-188	0.484239	0.577	0.294	6.60917e-184	1	Glul
Hmox1	1.00049e-185	0.46436	0.775	0.568	1.77787e-181	1	Hmox1
Tsc22d3	2.94981e-180	0.480299	0.499	0.229	5.24182e-176	1	Tsc22d3
Sult1a1	2.785e-175	0.37445	0.289	0.079	4.94894e-171	1	Sult1a1
Ucp2	7.22365e-174	0.372863	0.781	0.601	1.28364e-169	1	Ucp2
Wnk1	1.04748e-170	0.419117	0.722	0.508	1.86136e-166	1	Wnk1
C1qa	1.99904e-168	0.271335	0.983	0.852	3.55229e-164	1	C1qa
Plin2	5.3044e-166	0.461335	0.559	0.315	9.42591e-162	1	Plin2
Ctsd	2.02545e-164	0.259874	0.932	0.839	3.59923e-160	1	Ctsd
Fabp4	3.88342e-152	0.437809	0.3	0.097	6.90083e-148	1	Fabp4
Adam8	1.1512e-151	0.410816	0.315	0.109	2.04568e-147	1	Adam8
Gns	2.45349e-146	0.363116	0.759	0.558	4.35986e-142	1	Gns
Ifi207	1.40145e-143	0.422675	0.583	0.346	2.49038e-139	1	Ifi207
C1qc	1.05352e-127	0.253761	0.975	0.839	1.8721e-123	1	C1qc
Tlr7	3.01218e-126	0.354716	0.343	0.141	5.35265e-122	1	Tlr7
Trem2	3.42654e-126	0.40023	0.523	0.294	6.08896e-122	1	Trem2
Mt2	6.14299e-125	0.38791	0.279	0.098	1.09161e-120	1	Mt2
Trf	4.98812e-121	0.423352	0.41	0.194	8.8639e-117	1	Trf
Jaml	1.44126e-118	0.357147	0.299	0.116	2.56112e-114	1	Jaml
Marco	3.55465e-118	0.540725	0.576	0.372	6.31662e-114	1	Marco
C3ar1	8.14024e-114	0.373387	0.6	0.379	1.44652e-109	1	C3ar1
Stxbp3	1.27225e-110	0.3707	0.526	0.319	2.26078e-106	1	Stxbp3
Gpnmb	1.06755e-105	0.391319	0.435	0.226	1.89703e-101	1	Gpnmb
Maf	2.32479e-104	0.337544	0.757	0.564	4.13114e-100	1	Maf
Lgals3bp	3.34668e-103	0.286161	0.755	0.621	5.94705e-99	1	Lgals3bp
Cd68	5.34966e-101	0.290325	0.752	0.599	9.50635e-97	1	Cd68
Wwp1	1.95271e-94	0.337666	0.331	0.156	3.46996e-90	1	Wwp1
Timp2	2.81372e-94	0.350602	0.528	0.325	4.99998e-90	1	Timp2
Frmd4b	9.91249e-93	0.336527	0.533	0.333	1.76145e-88	1	Frmd4b
Htra1	1.51223e-88	0.318714	0.342	0.168	2.68724e-84	1	Htra1
F13a1	5.92651e-88	0.370143	0.502	0.309	1.05314e-83	1	F13a1
Fcgrt	1.19987e-85	0.32502	0.37	0.193	2.13217e-81	1	Fcgrt
Pf4	4.76895e-85	0.385018	0.335	0.164	8.47442e-81	1	Pf4
Mertk	8.50163e-84	0.312454	0.575	0.383	1.51074e-79	1	Mertk
Lpxn	1.31239e-83	0.275063	0.294	0.136	2.33212e-79	1	Lpxn
Slc43a2	3.69475e-82	0.305371	0.613	0.434	6.56557e-78	1	Slc43a2
Snx5	5.10292e-80	0.285642	0.642	0.485	9.06788e-76	1	Snx5
Arg1	1.57435e-79	0.295951	0.163	0.051	2.79763e-75	1	Arg1
Cd63	8.50864e-78	0.308678	0.671	0.474	1.51199e-73	1	Cd63
Txnip	3.00639e-76	0.328371	0.535	0.365	5.34235e-72	1	Txnip
Ms4a7	6.53947e-74	0.271515	0.786	0.612	1.16206e-69	1	Ms4a7
Abhd12	4.74697e-73	0.291654	0.455	0.286	8.43537e-69	1	Abhd12
Stab1	7.93957e-72	0.325603	0.497	0.318	1.41086e-67	1	Stab1
Ifi204	7.88758e-71	0.272366	0.664	0.52	1.40162e-66	1	Ifi204
Clec4a2	4.91731e-69	0.269005	0.659	0.51	8.73806e-65	1	Clec4a2
Idh1	2.20538e-68	0.279379	0.351	0.198	3.91895e-64	1	Idh1
Cd84	9.94351e-67	0.266873	0.611	0.451	1.76696e-62	1	Cd84
Serpinb6a	1.29002e-66	0.280593	0.34	0.186	2.29237e-62	1	Serpinb6a
Slc6a6	3.382e-65	0.265247	0.637	0.483	6.00981e-61	1	Slc6a6
Ccl6	4.3961e-65	0.292155	0.623	0.478	7.81188e-61	1	Ccl6
Ms4a8a	2.24438e-62	0.257908	0.232	0.106	3.98826e-58	1	Ms4a8a
Drap1	8.38455e-62	0.263906	0.422	0.269	1.48994e-57	1	Drap1
Ccl9	2.82022e-60	0.292859	0.367	0.219	5.01154e-56	1	Ccl9
Abca1	3.56337e-59	0.260478	0.646	0.486	6.33211e-55	1	Abca1
Rgs1	4.09451e-58	0.295263	0.57	0.426	7.27594e-54	1	Rgs1
Ddhd1	9.02532e-56	0.256847	0.548	0.397	1.6038e-51	1	Ddhd1
Galnt1	1.01095e-55	0.262311	0.448	0.3	1.79647e-51	1	Galnt1
Cd93	1.88194e-55	0.258042	0.397	0.249	3.3442e-51	1	Cd93
Myo5a	3.32707e-54	0.254183	0.368	0.227	5.91221e-50	1	Myo5a
Dab2	1.93039e-44	0.258702	0.335	0.208	3.43031e-40	1	Dab2
Ccl8	0	0.588531	0.967	0.818	0	2	Ccl8
Tmem176b	2.63449e-212	0.561859	0.691	0.368	4.68149e-208	2	Tmem176b
C1qc1	7.20496e-201	0.281742	0.97	0.85	1.28032e-196	2	C1qc
Tmem176a	2.60669e-183	0.529612	0.616	0.314	4.6321e-179	2	Tmem176a
C1qa1	3.19276e-153	0.259146	0.973	0.863	5.67354e-149	2	C1qa
Aif1	6.45944e-141	0.28239	0.86	0.754	1.14784e-136	2	Aif1
Ms4a71	4.35301e-138	0.375442	0.819	0.615	7.73529e-134	2	Ms4a7
Gbp2b	2.28373e-116	0.370233	0.278	0.094	4.05819e-112	2	Gbp2b
Marcks	3.53471e-112	0.275669	0.844	0.726	6.28118e-108	2	Marcks
Igf1	8.47969e-110	0.421196	0.523	0.284	1.50684e-105	2	Igf1
Cd72	6.29913e-106	0.350549	0.33	0.135	1.11936e-101	2	Cd72
Cd81	2.59888e-103	0.384754	0.651	0.42	4.61822e-99	2	Cd81
Adgre1	2.53193e-99	0.329908	0.716	0.568	4.49924e-95	2	Adgre1
Cd5l	3.15709e-78	0.443141	0.291	0.131	5.61015e-74	2	Cd5l
Serpinb6a1	8.16892e-75	0.309314	0.371	0.189	1.45162e-70	2	Serpinb6a
Ckb	3.35542e-66	0.301414	0.361	0.196	5.96259e-62	2	Ckb
Sdc3	3.34003e-64	0.281217	0.679	0.538	5.93523e-60	2	Sdc3
Ccl7	1.5114e-63	0.271505	0.215	0.087	2.68576e-59	2	Ccl7
Pf41	9.86508e-62	0.328444	0.336	0.175	1.75302e-57	2	Pf4
Pltp	1.48633e-50	0.273302	0.493	0.332	2.64121e-46	2	Pltp
Ccl12	5.19734e-50	0.29361	0.281	0.149	9.23567e-46	2	Ccl12
Lpl	1.02911e-38	0.278578	0.524	0.394	1.82874e-34	2	Lpl
S100a6	0	1.39968	0.928	0.259	0	3	S100a6
S100a4	0	1.34729	0.778	0.116	0	3	S100a4
Chil3	0	1.28916	0.612	0.137	0	3	Chil3
Plac8	0	1.21	0.928	0.427	0	3	Plac8
Ccr2	0	1.16272	0.671	0.052	0	3	Ccr2
Ly6c2	0	1.15476	0.884	0.342	0	3	Ly6c2
Ms4a4c	0	0.974013	0.737	0.174	0	3	Ms4a4c
Lsp1	0	0.931336	0.605	0.091	0	3	Lsp1
Ifi27l2a	0	0.886822	0.842	0.365	0	3	Ifi27l2a
Fn1	0	0.86017	0.398	0.03	0	3	Fn1
Ifitm6	0	0.826555	0.468	0.039	0	3	Ifitm6
Gpr141	0	0.788356	0.677	0.224	0	3	Gpr141
Tmsb10	0	0.768562	0.93	0.595	0	3	Tmsb10
Napsa	0	0.718567	0.506	0.092	0	3	Napsa
S100a11	0	0.700323	0.907	0.562	0	3	S100a11
Vcan	0	0.634531	0.296	0.01	0	3	Vcan
Ifitm3	0	0.487285	0.968	0.817	0	3	Ifitm3
Mmp8	0	0.478576	0.241	0.016	0	3	Mmp8
Rpl18	0	0.393128	0.972	0.82	0	3	Rpl18
Rplp0	0	0.371489	0.961	0.836	0	3	Rplp0
Rpsa	0	0.356333	0.975	0.87	0	3	Rpsa
Rpl13	0	0.301879	0.985	0.914	0	3	Rpl13
Rps16	0	0.298833	0.979	0.893	0	3	Rps16
Rps27a	0	0.293951	0.986	0.917	0	3	Rps27a
Rps9	0	0.251208	0.988	0.935	0	3	Rps9
Rpl34	4.53269e-308	0.32869	0.979	0.873	8.0546e-304	3	Rpl34
Coro1a	6.98838e-306	0.700152	0.836	0.432	1.24183e-301	3	Coro1a
Rps15a	7.99825e-306	0.335761	0.978	0.868	1.42129e-301	3	Rps15a
Rps18	6.78083e-304	0.346765	0.972	0.857	1.20495e-299	3	Rps18
Rps5	1.28109e-301	0.386619	0.97	0.823	2.2765e-297	3	Rps5
Crip1	7.73062e-301	0.807311	0.799	0.392	1.37373e-296	3	Crip1
Rps10	4.07555e-293	0.270748	0.985	0.908	7.24225e-289	3	Rps10
Cd52	2.81678e-286	0.309001	0.987	0.886	5.00542e-282	3	Cd52
Rpl32	7.63655e-284	0.32136	0.973	0.875	1.35702e-279	3	Rpl32
Rps26	2.94527e-282	0.385091	0.967	0.825	5.23375e-278	3	Rps26
Mcemp1	3.34363e-281	0.643672	0.511	0.134	5.94162e-277	3	Mcemp1
Rps7	6.75103e-270	0.385173	0.958	0.802	1.19966e-265	3	Rps7
S100a10	5.70135e-269	0.713095	0.755	0.361	1.01313e-264	3	S100a10
Rps3	4.60947e-267	0.396001	0.95	0.784	8.19103e-263	3	Rps3
Rpl9	3.34071e-259	0.332688	0.968	0.842	5.93645e-255	3	Rpl9
Rps19	1.93965e-256	0.293294	0.978	0.882	3.44676e-252	3	Rps19
Alox5ap	8.87372e-254	0.587606	0.864	0.542	1.57686e-249	3	Alox5ap
Rps13	6.2248e-246	0.298537	0.976	0.867	1.10615e-241	3	Rps13
Rpl18a	9.05025e-246	0.284573	0.977	0.881	1.60823e-241	3	Rpl18a
Rps14	1.37146e-244	0.256551	0.974	0.894	2.43708e-240	3	Rps14
Rps11	6.97965e-232	0.278808	0.973	0.881	1.24028e-227	3	Rps11
Rpl8	8.22765e-232	0.326023	0.966	0.836	1.46205e-227	3	Rpl8
Rnase6	2.92429e-228	0.524275	0.403	0.096	5.19646e-224	3	Rnase6
Rpl10	6.10268e-226	0.303274	0.967	0.848	1.08445e-221	3	Rpl10
Rps28	4.73618e-215	0.268284	0.973	0.88	8.4162e-211	3	Rps28
Ifitm1	5.59512e-214	0.599367	0.291	0.051	9.94253e-210	3	Ifitm1
Rpl26	2.45955e-211	0.259416	0.981	0.888	4.37062e-207	3	Rpl26
Rps4x	1.74979e-209	0.274165	0.964	0.869	3.10938e-205	3	Rps4x
Hopx	7.56119e-204	0.388732	0.256	0.04	1.34362e-199	3	Hopx
Rps2	9.04307e-199	0.315398	0.953	0.823	1.60695e-194	3	Rps2
Rpl10a	2.31906e-198	0.385366	0.94	0.753	4.12097e-194	3	Rpl10a
Rpl11	1.27633e-197	0.278068	0.973	0.866	2.26805e-193	3	Rpl11
Rpl17	3.24993e-194	0.270601	0.971	0.866	5.77513e-190	3	Rpl17
Hp	3.85535e-194	0.634849	0.673	0.323	6.85096e-190	3	Hp
Sem1	6.65948e-193	0.365816	0.934	0.757	1.18339e-188	3	Sem1
H2afz	7.25442e-191	0.501643	0.853	0.599	1.28911e-186	3	H2afz
Rpl29	3.34065e-188	0.394089	0.922	0.716	5.93634e-184	3	Rpl29
Hmgb2	5.94921e-187	0.59505	0.688	0.345	1.05718e-182	3	Hmgb2
Rpl15	1.07076e-183	0.327318	0.957	0.797	1.90274e-179	3	Rpl15
Rpl21	1.001e-178	0.296802	0.957	0.834	1.77877e-174	3	Rpl21
Rpl6	2.45092e-177	0.268176	0.962	0.853	4.35529e-173	3	Rpl6
Rpl28	1.68031e-175	0.280047	0.957	0.844	2.98591e-171	3	Rpl28
Sec61b	7.53697e-175	0.512438	0.78	0.491	1.33932e-170	3	Sec61b
Actg1	1.58877e-172	0.304892	0.97	0.838	2.82325e-168	3	Actg1
Il1r2	1.11863e-168	0.295698	0.152	0.014	1.9878e-164	3	Il1r2
H3f3a	1.6759e-168	0.302532	0.951	0.815	2.97807e-164	3	H3f3a
Wfdc21	2.858e-168	0.512134	0.247	0.047	5.07866e-164	3	Wfdc21
Magohb	2.50301e-167	0.468241	0.406	0.127	4.44785e-163	3	Magohb
Arhgdib	3.01293e-164	0.391811	0.907	0.69	5.35398e-160	3	Arhgdib
Rps6	2.71449e-160	0.35711	0.917	0.737	4.82364e-156	3	Rps6
Mrpl33	2.18038e-159	0.522194	0.661	0.349	3.87453e-155	3	Mrpl33
Ly6i1	9.89327e-157	0.596212	0.689	0.38	1.75803e-152	3	Ly6i
Gapdh	1.24795e-156	0.355739	0.927	0.744	2.2176e-152	3	Gapdh
Fxyd5	1.93088e-156	0.418358	0.869	0.631	3.43117e-152	3	Fxyd5
Rbm3	1.21701e-153	0.376127	0.894	0.702	2.16262e-149	3	Rbm3
Naca	3.13581e-152	0.381771	0.883	0.68	5.57233e-148	3	Naca
Il1b	4.92926e-152	0.598645	0.463	0.172	8.7593e-148	3	Il1b
Psma7	1.05939e-147	0.428362	0.832	0.579	1.88254e-143	3	Psma7
Btf3	4.8916e-142	0.393434	0.84	0.621	8.69238e-138	3	Btf3
Rpl7a	1.37849e-141	0.317966	0.928	0.761	2.44958e-137	3	Rpl7a
Sec61g	1.7773e-141	0.409459	0.828	0.615	3.15826e-137	3	Sec61g
H3f3b	1.50174e-140	0.304155	0.951	0.806	2.66859e-136	3	H3f3b
Ramp1	2.80591e-140	0.254481	0.168	0.023	4.9861e-136	3	Ramp1
Slfn1	1.10195e-139	0.482809	0.451	0.176	1.95816e-135	3	Slfn1
Ms4a6c	3.44181e-139	0.334456	0.936	0.761	6.11609e-135	3	Ms4a6c
Rpl36	4.60229e-139	0.260223	0.956	0.84	8.17827e-135	3	Rpl36
Serf2	1.86514e-132	0.306861	0.94	0.772	3.31435e-128	3	Serf2
Prdx51	4.39296e-132	0.268927	0.928	0.834	7.8063e-128	3	Prdx5
Emb	2.13855e-126	0.462631	0.715	0.408	3.80021e-122	3	Emb
Btg1	6.04514e-122	0.364129	0.898	0.693	1.07422e-117	3	Btg1
Rpl27	8.71539e-122	0.35055	0.872	0.67	1.54873e-117	3	Rpl27
Nsa2	2.09652e-121	0.422427	0.753	0.486	3.72552e-117	3	Nsa2
Cox5b	8.90852e-119	0.371484	0.853	0.626	1.58304e-114	3	Cox5b
Rpl22	1.04658e-118	0.257378	0.946	0.82	1.85977e-114	3	Rpl22
Rack1	2.9946e-118	0.258053	0.937	0.809	5.3214e-114	3	Rack1
Fos	5.21434e-117	0.432465	0.831	0.612	9.26588e-113	3	Fos
Rpl23a	3.01865e-116	0.302365	0.917	0.751	5.36413e-112	3	Rpl23a
Cox7b	6.60361e-116	0.417196	0.748	0.495	1.17346e-111	3	Cox7b
Rpl12	4.00228e-114	0.280168	0.926	0.786	7.11206e-110	3	Rpl12
Atp5e	1.48393e-113	0.333524	0.907	0.706	2.63694e-109	3	Atp5e
Snrpe	2.86317e-111	0.415485	0.689	0.425	5.08785e-107	3	Snrpe
Rpl7	1.01951e-109	0.250154	0.941	0.813	1.81166e-105	3	Rpl7
Eif3k	3.90613e-109	0.404791	0.705	0.456	6.9412e-105	3	Eif3k
Rpl36al	3.32878e-107	0.357393	0.848	0.625	5.91525e-103	3	Rpl36al
Sub1	5.2118e-107	0.38234	0.782	0.555	9.26137e-103	3	Sub1
Gpx1	9.13602e-107	0.299593	0.938	0.767	1.62347e-102	3	Gpx1
Btg2	1.35622e-105	0.455535	0.581	0.304	2.41e-101	3	Btg2
Jarid2	2.54864e-104	0.352871	0.317	0.109	4.52892e-100	3	Jarid2
Fam49b	6.42034e-104	0.388721	0.759	0.532	1.14089e-99	3	Fam49b
Psmb8	2.04926e-103	0.334011	0.839	0.649	3.64154e-99	3	Psmb8
Ass1	3.70714e-102	0.36841	0.335	0.122	6.58759e-98	3	Ass1
Rpl35	2.30024e-99	0.279712	0.916	0.759	4.08753e-95	3	Rpl35
Ptma	9.7505e-98	0.266972	0.936	0.801	1.73266e-93	3	Ptma
Ms4a6b	5.78684e-97	0.400692	0.717	0.452	1.02832e-92	3	Ms4a6b
Srgn	7.308e-97	0.351497	0.867	0.659	1.29863e-92	3	Srgn
Nr4a1	3.97255e-96	0.259491	0.16	0.032	7.05923e-92	3	Nr4a1
S100a8	2.25209e-95	0.615332	0.546	0.334	4.00197e-91	3	S100a8
Atox1	1.82585e-93	0.303953	0.887	0.709	3.24453e-89	3	Atox1
Snrpg	7.63481e-93	0.398451	0.593	0.35	1.35671e-88	3	Snrpg
Cytip	5.67155e-92	0.2796	0.204	0.054	1.00783e-87	3	Cytip
Msrb1	2.77514e-91	0.350283	0.802	0.601	4.93142e-87	3	Msrb1
Rpl14	1.1173e-90	0.269001	0.899	0.753	1.98544e-86	3	Rpl14
Rpl22l1	5.63263e-90	0.359271	0.762	0.535	1.00092e-85	3	Rpl22l1
Mrpl52	1.34795e-89	0.369974	0.699	0.463	2.39531e-85	3	Mrpl52
Smpdl3b	5.40802e-88	0.333344	0.295	0.108	9.61005e-84	3	Smpdl3b
Gmfg	5.97888e-88	0.338789	0.799	0.586	1.06245e-83	3	Gmfg
Cdk2ap2	1.0469e-87	0.397505	0.607	0.371	1.86035e-83	3	Cdk2ap2
Klrk1	8.47842e-87	0.254148	0.199	0.054	1.50662e-82	3	Klrk1
Psme1	5.82474e-85	0.300449	0.844	0.662	1.03506e-80	3	Psme1
Anxa2	6.03947e-84	0.403863	0.522	0.307	1.07321e-79	3	Anxa2
Gm10076	8.24545e-84	0.361464	0.678	0.456	1.46522e-79	3	Gm10076
Ier2	1.33287e-83	0.321179	0.314	0.121	2.36851e-79	3	Ier2
Klf4	1.08119e-82	0.316718	0.288	0.105	1.92127e-78	3	Klf4
S100a13	1.24994e-82	0.368126	0.542	0.308	2.22114e-78	3	S100a13
Psme21	2.94106e-82	0.343706	0.773	0.57	5.22627e-78	3	Psme2
Naaa	1.09647e-80	0.391202	0.6	0.372	1.94843e-76	3	Naaa
Itga4	2.18445e-80	0.37367	0.534	0.299	3.88176e-76	3	Itga4
Tspo	2.73405e-80	0.273039	0.879	0.727	4.85841e-76	3	Tspo
Ccr1	2.56941e-78	0.342117	0.346	0.148	4.56585e-74	3	Ccr1
Tma7	4.18651e-77	0.345715	0.665	0.439	7.43942e-73	3	Tma7
Slpi	2.33602e-76	0.365963	0.322	0.137	4.15111e-72	3	Slpi
Ssr4	4.87586e-76	0.336961	0.705	0.493	8.6644e-72	3	Ssr4
Tmpo	4.22056e-75	0.340443	0.387	0.185	7.49993e-71	3	Tmpo
Aprt	9.96172e-75	0.360103	0.6	0.386	1.7702e-70	3	Aprt
Ubl5	3.38328e-74	0.316303	0.765	0.557	6.01209e-70	3	Ubl5
Prelid1	8.6475e-74	0.348884	0.524	0.308	1.53666e-69	3	Prelid1
Eef1b2	9.77014e-74	0.267774	0.878	0.716	1.73615e-69	3	Eef1b2
Ndufa6	1.62321e-73	0.333403	0.697	0.483	2.88444e-69	3	Ndufa6
Ptprc	3.7051e-73	0.277964	0.858	0.702	6.58396e-69	3	Ptprc
Lgals1	4.29003e-73	0.36881	0.669	0.448	7.62339e-69	3	Lgals1
Prdx6	3.89338e-72	0.3384	0.408	0.204	6.91854e-68	3	Prdx6
Ifi203	4.15093e-72	0.371016	0.518	0.3	7.3762e-68	3	Ifi203
Arpc3	6.34924e-72	0.290078	0.823	0.631	1.12826e-67	3	Arpc3
Fam96a	8.26887e-72	0.342597	0.454	0.246	1.46938e-67	3	Fam96a
Mrpl30	9.94076e-71	0.32989	0.463	0.251	1.76647e-66	3	Mrpl30
Atp5c1	1.28304e-70	0.324374	0.692	0.473	2.27996e-66	3	Atp5c1
Ndufa3	1.35179e-70	0.331317	0.642	0.424	2.40213e-66	3	Ndufa3
Eif3f	9.21376e-69	0.319054	0.696	0.49	1.63729e-64	3	Eif3f
Atp5h	4.25421e-68	0.259124	0.872	0.708	7.55972e-64	3	Atp5h
Upp1	8.17607e-68	0.354467	0.341	0.161	1.45289e-63	3	Upp1
Abracl1	4.19705e-67	0.313217	0.746	0.547	7.45815e-63	3	Abracl
Flna	4.56796e-67	0.348406	0.547	0.343	8.11727e-63	3	Flna
Ppib	5.11447e-67	0.324472	0.648	0.446	9.08842e-63	3	Ppib
Anxa1	7.4794e-67	0.25847	0.213	0.074	1.32909e-62	3	Anxa1
Cnn2	6.07597e-66	0.26564	0.267	0.107	1.0797e-61	3	Cnn2
Myl12b	1.99461e-65	0.320182	0.646	0.448	3.54442e-61	3	Myl12b
Sirpb1c	2.88742e-65	0.329189	0.402	0.208	5.13094e-61	3	Sirpb1c
Rgs2	3.33384e-65	0.342939	0.424	0.222	5.92423e-61	3	Rgs2
Pomp	5.72144e-65	0.286545	0.788	0.603	1.0167e-60	3	Pomp
Elob	6.38512e-65	0.294109	0.776	0.577	1.13464e-60	3	Elob
Gm34084	2.69478e-64	0.268166	0.225	0.082	4.78862e-60	3	Gm34084
Snrpf	3.07333e-64	0.32511	0.499	0.294	5.46131e-60	3	Snrpf
Cox6b1	1.57184e-63	0.261412	0.852	0.679	2.79316e-59	3	Cox6b1
Tmem258	3.66841e-62	0.316198	0.485	0.281	6.51876e-58	3	Tmem258
Rpl4	5.97961e-62	0.28121	0.798	0.609	1.06258e-57	3	Rpl4
Psmb1	2.09905e-61	0.305937	0.651	0.449	3.73002e-57	3	Psmb1
Dynll1	2.35358e-61	0.30734	0.696	0.49	4.18232e-57	3	Dynll1
Polr1d	4.30035e-61	0.314905	0.552	0.349	7.64173e-57	3	Polr1d
Ndufa4	1.66457e-60	0.293641	0.727	0.537	2.95793e-56	3	Ndufa4
Pfdn5	4.46736e-59	0.267012	0.812	0.639	7.9385e-55	3	Pfdn5
Emp3	1.31856e-57	0.285289	0.771	0.583	2.34308e-53	3	Emp3
Gyg	1.45387e-57	0.295505	0.367	0.191	2.58353e-53	3	Gyg
Arpc1b	3.6504e-57	0.251075	0.825	0.665	6.48675e-53	3	Arpc1b
Rpl31	3.93834e-57	0.258287	0.838	0.664	6.99844e-53	3	Rpl31
Ifi205	4.7807e-57	0.333912	0.356	0.183	8.4953e-53	3	Ifi205
Atp5g1	7.3324e-57	0.295968	0.669	0.475	1.30297e-52	3	Atp5g1
Ccnd3	9.42288e-57	0.273448	0.31	0.145	1.67445e-52	3	Ccnd3
Ms4a4b	2.44188e-56	0.271056	0.187	0.065	4.33922e-52	3	Ms4a4b
Uba52	6.79418e-56	0.295817	0.588	0.384	1.20733e-51	3	Uba52
Zbp1	6.97855e-56	0.312503	0.601	0.41	1.24009e-51	3	Zbp1
Ndufb9	7.91289e-56	0.292522	0.651	0.446	1.40612e-51	3	Ndufb9
Zfp36	1.64695e-55	0.304367	0.743	0.546	2.92664e-51	3	Zfp36
F10	2.675e-55	0.296117	0.393	0.204	4.75347e-51	3	F10
Klra2	4.45221e-54	0.300065	0.515	0.318	7.91157e-50	3	Klra2
Timm10b	6.52539e-54	0.295047	0.571	0.375	1.15956e-49	3	Timm10b
H2afy	9.60862e-54	0.304602	0.516	0.33	1.70745e-49	3	H2afy
Supt4a	2.107e-53	0.286112	0.412	0.232	3.74415e-49	3	Supt4a
D8Ertd738e	2.11343e-53	0.288085	0.576	0.38	3.75557e-49	3	D8Ertd738e
Mndal	5.14965e-53	0.313587	0.501	0.313	9.15093e-49	3	Mndal
Ndufb10	5.71623e-53	0.294618	0.546	0.362	1.01577e-48	3	Ndufb10
Erp29	4.90786e-52	0.284274	0.634	0.442	8.72126e-48	3	Erp29
Taf10	5.58596e-52	0.286298	0.458	0.275	9.92624e-48	3	Taf10
Sf3b6	1.26953e-50	0.28932	0.537	0.352	2.25595e-46	3	Sf3b6
Atp5j2	1.86508e-50	0.2633	0.773	0.587	3.31425e-46	3	Atp5j2
Junb	1.94273e-50	0.303461	0.645	0.453	3.45224e-46	3	Junb
Atp5o.1	6.85746e-50	0.276734	0.592	0.403	1.21857e-45	3	Atp5o.1
Clic1	1.17668e-49	0.260365	0.727	0.557	2.09096e-45	3	Clic1
Fam111a	1.5591e-49	0.290282	0.424	0.25	2.77053e-45	3	Fam111a
Ppp1ca	4.37699e-49	0.275523	0.642	0.46	7.77791e-45	3	Ppp1ca
Ndufa7	6.87108e-49	0.271133	0.666	0.484	1.22099e-44	3	Ndufa7
Eif3h	2.16009e-48	0.282675	0.553	0.377	3.83849e-44	3	Eif3h
Ndufb11	1.02151e-47	0.279405	0.495	0.323	1.81523e-43	3	Ndufb11
Atp5d	1.53082e-47	0.267855	0.649	0.464	2.72028e-43	3	Atp5d
Sec11c	3.6238e-47	0.267489	0.384	0.218	6.43949e-43	3	Sec11c
Psmb3	4.35069e-47	0.267193	0.624	0.441	7.73117e-43	3	Psmb3
Scand1	8.96502e-47	0.259857	0.719	0.538	1.59308e-42	3	Scand1
Chmp2a	9.98615e-47	0.273888	0.573	0.396	1.77454e-42	3	Chmp2a
Ncf4	1.64082e-46	0.269643	0.428	0.258	2.91574e-42	3	Ncf4
Psmb10	2.66463e-46	0.265166	0.661	0.494	4.73505e-42	3	Psmb10
Tln1	3.2313e-46	0.265797	0.656	0.488	5.74201e-42	3	Tln1
Ndufb7	4.56701e-46	0.264286	0.654	0.477	8.11558e-42	3	Ndufb7
Tomm7	2.66714e-45	0.260681	0.676	0.5	4.7395e-41	3	Tomm7
Nme1	3.1029e-45	0.261458	0.451	0.276	5.51386e-41	3	Nme1
Psma2	6.42352e-45	0.262561	0.653	0.469	1.14146e-40	3	Psma2
Eif3i	1.49728e-44	0.266803	0.41	0.249	2.66066e-40	3	Eif3i
Tgfbi	2.75865e-44	0.26162	0.757	0.589	4.90211e-40	3	Tgfbi
Aimp1	1.07231e-43	0.260248	0.405	0.243	1.9055e-39	3	Aimp1
Psmb9	1.92127e-43	0.252583	0.665	0.504	3.4141e-39	3	Psmb9
Lamtor4	6.69671e-43	0.264874	0.568	0.396	1.19e-38	3	Lamtor4
Samsn1	3.52371e-42	0.251527	0.292	0.152	6.26164e-38	3	Samsn1
Ahnak	4.13026e-42	0.276563	0.578	0.404	7.33948e-38	3	Ahnak
Ost4	4.99205e-41	0.254993	0.494	0.321	8.87086e-37	3	Ost4
Eif3m	2.90451e-40	0.250626	0.48	0.314	5.16131e-36	3	Eif3m
Rap1a	4.86329e-40	0.253941	0.518	0.351	8.64206e-36	3	Rap1a
Fgr	1.93151e-39	0.253454	0.359	0.209	3.43229e-35	3	Fgr
Ms4a8a1	6.06649e-39	0.250387	0.247	0.121	1.07802e-34	3	Ms4a8a
Sell	1.36784e-38	0.275755	0.387	0.234	2.43065e-34	3	Sell
Ifi209	9.94933e-38	0.26392	0.473	0.318	1.768e-33	3	Ifi209
Jun	1.29503e-36	0.267761	0.511	0.356	2.30127e-32	3	Jun
mt-Atp6	0	0.332338	0.988	0.967	0	4	mt-Atp6
mt-Co3	0	0.3185	0.995	0.971	0	4	mt-Co3
mt-Co1	0	0.308368	0.995	0.968	0	4	mt-Co1
mt-Co2	3.63992e-303	0.313536	0.992	0.966	6.46814e-299	4	mt-Co2
mt-Cytb	5.06935e-302	0.417198	0.975	0.942	9.00824e-298	4	mt-Cytb
mt-Nd1	3.26281e-271	0.401717	0.975	0.935	5.79801e-267	4	mt-Nd1
mt-Nd4	2.37885e-270	0.431983	0.964	0.921	4.22722e-266	4	mt-Nd4
mt-Nd2	1.74224e-233	0.456001	0.935	0.904	3.09596e-229	4	mt-Nd2
mt-Nd3	3.28718e-172	0.46952	0.862	0.813	5.84133e-168	4	mt-Nd3
mt-Nd5	6.25158e-96	0.544932	0.692	0.617	1.11091e-91	4	mt-Nd5
Igkc	1.27747e-48	0.265856	0.697	0.772	2.27006e-44	4	Igkc
mt-Nd4l	7.44834e-43	0.457724	0.553	0.513	1.32357e-38	4	mt-Nd4l
Ighm	4.86431e-32	0.260588	0.621	0.699	8.64388e-28	4	Ighm
mt-Atp8	4.09729e-17	0.406681	0.353	0.299	7.28089e-13	4	mt-Atp8
