# Supplementary material for: The murine meninges acquire lymphoid tissue properties and harbour autoreactive B cells during chronic Trypanosoma brucei infection
Source: PLoS Biol. 2023 Nov 20;21(11):e3002389. doi: 10.1371/journal.pbio.3002389 (PMC10723712; doi:10.1371/journal.pbio.3002389)
Supplement: S5 Table — The total number of cells per cluster, percentages, and marker genes are also included. (XLSX) [file pbio.3002389.s013.xlsx]

## Sheet: Table S5
Supplementary Table 5: Marker genes identified for the cells within the T cell cluster obtained after subsetting (resolution = 0.7)
gene	p_val	avg_log2FC	pct.1	pct.2	p_val_adj	cluster	gene
Rps27	1.51801e-24	0.382023	0.987	0.955	2.69751e-20	0	Rps27
Malat1	2.9413e-19	0.276628	0.998	0.994	5.2267e-15	0	Malat1
Il7r	1.31409e-18	1.0294	0.434	0.278	2.33513e-14	0	Il7r
Rps21	1.14112e-16	0.307188	0.985	0.964	2.02776e-12	0	Rps21
Rpl12	8.92893e-12	0.313319	0.941	0.89	1.58667e-07	0	Rpl12
Ptpn18	5.85517e-11	0.410503	0.737	0.713	1.04046e-06	0	Ptpn18
Rps29	3.65471e-10	0.255474	0.985	0.98	6.49442e-06	0	Rps29
Maf	1.1567e-09	0.436595	0.657	0.565	2.05546e-05	0	Maf
Rps28	1.72452e-08	0.415773	0.886	0.881	0.000306447	0	Rps28
Serinc3	5.10405e-06	0.50612	0.56	0.553	0.0906989	0	Serinc3
Btg1	1.48425e-05	0.30826	0.745	0.745	0.263751	0	Btg1
Shisa5	3.67615e-05	0.291581	0.636	0.632	0.653251	0	Shisa5
Ddx5	7.91537e-05	0.362994	0.697	0.732	1	0	Ddx5
Ikzf2	0.000113689	0.499353	0.356	0.294	1	0	Ikzf2
Serpinb1a	0.000249452	0.681572	0.133	0.086	1	0	Serpinb1a
Gimap3	0.000847816	0.388287	0.539	0.535	1	0	Gimap3
Icos	0.0023441	0.379615	0.461	0.435	1	0	Icos
Ltb	0.00773133	0.326283	0.514	0.52	1	0	Ltb
Rps24	3.01112e-69	0.696776	0.998	0.962	5.35076e-65	1	Rps24
Rps271	2.55445e-65	0.732857	1	0.955	4.53926e-61	1	Rps27
Rps291	2.2231e-62	0.60112	1	0.978	3.95045e-58	1	Rps29
Rpl30	3.11448e-59	0.641847	0.99	0.942	5.53443e-55	1	Rpl30
Rpl121	2.49395e-51	0.793881	0.968	0.888	4.43174e-47	1	Rpl12
Rpl17	4.68716e-48	0.600054	0.978	0.931	8.32908e-44	1	Rpl17
Rps23	2.40432e-47	0.546475	0.985	0.936	4.27247e-43	1	Rps23
Rpl37a	4.0905e-47	0.530635	0.993	0.968	7.26882e-43	1	Rpl37a
Rpl13	6.75907e-47	0.585788	0.998	0.951	1.20109e-42	1	Rpl13
Rpl23	6.7182e-46	0.546719	0.988	0.958	1.19382e-41	1	Rpl23
Rps211	9.89367e-44	0.531022	0.993	0.963	1.7581e-39	1	Rps21
Rpl39	8.34771e-43	0.555592	0.995	0.944	1.48339e-38	1	Rpl39
Rps10	1.95574e-42	0.522896	0.983	0.944	3.47535e-38	1	Rps10
Rps13	2.31796e-42	0.563727	0.985	0.928	4.11901e-38	1	Rps13
Rplp1	5.16863e-42	0.516905	0.99	0.965	9.18466e-38	1	Rplp1
Rpl27a	8.15268e-42	0.522028	0.988	0.958	1.44873e-37	1	Rpl27a
Rpl21	4.55776e-41	0.592983	0.968	0.916	8.09914e-37	1	Rpl21
Rps20	2.87036e-40	0.600232	0.975	0.928	5.10063e-36	1	Rps20
Rps27a	3.54626e-37	0.525404	0.988	0.948	6.30171e-33	1	Rps27a
Rpl38	6.1401e-36	0.503538	0.99	0.939	1.09109e-31	1	Rpl38
Rps7	1.33824e-35	0.572149	0.968	0.898	2.37806e-31	1	Rps7
Rps14	5.04897e-35	0.491883	0.968	0.937	8.97201e-31	1	Rps14
Rps15a	1.16016e-34	0.48686	0.99	0.943	2.0616e-30	1	Rps15a
Rps16	7.06454e-33	0.485097	0.98	0.935	1.25537e-28	1	Rps16
Rpl32	1.11624e-32	0.514465	0.983	0.937	1.98355e-28	1	Rpl32
Fau	4.12829e-32	0.427342	0.995	0.971	7.33596e-28	1	Fau
Rpl18a	1.44364e-31	0.493101	0.983	0.928	2.56535e-27	1	Rpl18a
Rps9	2.45302e-31	0.526234	0.966	0.92	4.35901e-27	1	Rps9
Rplp2	2.98463e-31	0.472524	0.966	0.928	5.30369e-27	1	Rplp2
Rps19	9.86961e-31	0.527433	0.948	0.921	1.75383e-26	1	Rps19
Rpl34	2.69501e-30	0.462928	0.98	0.933	4.78903e-26	1	Rpl34
Rps281	1.47756e-29	0.473107	0.933	0.873	2.62562e-25	1	Rps28
Rpl36	5.02119e-29	0.516692	0.951	0.891	8.92266e-25	1	Rpl36
Rpl9	1.7521e-28	0.472215	0.968	0.927	3.11349e-24	1	Rpl9
Rpl19	2.00357e-28	0.450708	0.98	0.947	3.56034e-24	1	Rpl19
Rps18	3.58434e-28	0.509527	0.963	0.928	6.36938e-24	1	Rps18
Rps12	8.15213e-28	0.529188	0.975	0.923	1.44863e-23	1	Rps12
Rpl36a	1.57162e-27	0.695559	0.845	0.737	2.79277e-23	1	Rpl36a
Rpl35a	1.64887e-27	0.443557	0.98	0.939	2.93005e-23	1	Rpl35a
Il7r1	4.20232e-27	1.10038	0.507	0.274	7.46753e-23	1	Il7r
Rpl26	6.15227e-27	0.494906	0.951	0.912	1.09326e-22	1	Rpl26
Rps4x	9.06719e-27	0.466755	0.97	0.899	1.61124e-22	1	Rps4x
Tpt1	2.90565e-24	0.364204	0.995	0.964	5.16334e-20	1	Tpt1
Rpl18	4.78279e-23	0.47454	0.963	0.903	8.49902e-19	1	Rpl18
Rps8	8.34705e-23	0.386746	0.978	0.962	1.48327e-18	1	Rps8
Rpl22	1.54369e-22	0.506286	0.919	0.86	2.74314e-18	1	Rpl22
Rpl37	1.6275e-22	0.409559	0.975	0.936	2.89208e-18	1	Rpl37
Rpl8	5.12275e-22	0.452827	0.929	0.898	9.10312e-18	1	Rpl8
Rps11	2.82578e-21	0.394474	0.973	0.933	5.02141e-17	1	Rps11
Rpl11	9.48521e-20	0.400132	0.966	0.92	1.68552e-15	1	Rpl11
Rps5	3.28622e-19	0.453463	0.919	0.879	5.83962e-15	1	Rps5
Rpl14	4.79212e-19	0.511713	0.842	0.787	8.5156e-15	1	Rpl14
Rps3a1	6.27679e-18	0.370847	0.948	0.933	1.11538e-13	1	Rps3a1
Rpl29	1.87879e-16	0.469011	0.867	0.799	3.3386e-12	1	Rpl29
Rps26	1.1544e-15	0.442365	0.904	0.871	2.05137e-11	1	Rps26
Tcf7	3.29174e-15	0.991301	0.192	0.076	5.84943e-11	1	Tcf7
Rps6	3.00902e-14	0.447702	0.835	0.806	5.34702e-10	1	Rps6
Rpsa	3.02884e-14	0.32247	0.978	0.944	5.38224e-10	1	Rpsa
Eef1b2	9.31507e-14	0.479484	0.776	0.743	1.65529e-09	1	Eef1b2
Rps3	2.92075e-13	0.367747	0.916	0.875	5.19017e-09	1	Rps3
Rpl41	4.013e-13	0.291083	0.97	0.949	7.1311e-09	1	Rpl41
Rpl6	4.07314e-13	0.352099	0.894	0.871	7.23797e-09	1	Rpl6
Eef1a1	5.45294e-13	0.29507	0.97	0.95	9.68988e-09	1	Eef1a1
Rpl24	9.65601e-13	0.331237	0.963	0.919	1.71587e-08	1	Rpl24
Rpl15	1.93879e-12	0.394736	0.869	0.837	3.44524e-08	1	Rpl15
Rps25	3.31097e-12	0.392034	0.865	0.823	5.88359e-08	1	Rps25
Rpl35	8.00784e-11	0.375271	0.773	0.745	1.42299e-06	1	Rpl35
Rpl7	1.04675e-10	0.357858	0.892	0.826	1.86008e-06	1	Rpl7
Rpl10a	1.86505e-10	0.376447	0.847	0.815	3.3142e-06	1	Rpl10a
Rack1	5.85842e-10	0.345348	0.847	0.811	1.04104e-05	1	Rack1
Naca	1.82095e-08	0.39573	0.759	0.713	0.000323583	1	Naca
Rpl5	4.58984e-08	0.377683	0.778	0.769	0.000815615	1	Rpl5
Rpl27	5.89157e-08	0.346759	0.788	0.778	0.00104693	1	Rpl27
Rplp0	6.69912e-08	0.285381	0.879	0.861	0.00119043	1	Rplp0
Rpl28	7.29896e-08	0.313156	0.869	0.859	0.00129703	1	Rpl28
Ccl8	7.71383e-08	0.441978	0.766	0.709	0.00137075	1	Ccl8
Rps2	3.36427e-07	0.254931	0.877	0.848	0.00597831	1	Rps2
Rpl23a	7.25693e-07	0.359741	0.81	0.779	0.0128956	1	Rpl23a
Rpl10	2.19048e-06	0.283943	0.835	0.806	0.0389248	1	Rpl10
Rps15	1.18823e-05	0.268622	0.818	0.85	0.211149	1	Rps15
Rpl22l1	1.88489e-05	0.436297	0.648	0.647	0.334945	1	Rpl22l1
Uqcrh	3.98798e-05	0.328754	0.756	0.746	0.708664	1	Uqcrh
Rpl3	6.237e-05	0.272502	0.764	0.794	1	1	Rpl3
Igkc	0.000147255	0.449555	0.786	0.785	1	1	Igkc
Nsa2	0.000221233	0.422775	0.559	0.554	1	1	Nsa2
Rpl4	0.000861853	0.2857	0.631	0.627	1	1	Rpl4
Npm1	0.00290767	0.327484	0.586	0.585	1	1	Npm1
Rps27rt	0.0077405	0.417834	0.401	0.379	1	1	Rps27rt
Maf1	2.57934e-51	1.16043	0.839	0.542	4.58349e-47	2	Maf
Furin	2.27685e-40	1.69994	0.456	0.171	4.04597e-36	2	Furin
Icos1	3.47204e-38	1.03071	0.71	0.398	6.16982e-34	2	Icos
Hif1a	4.8281e-38	1.0555	0.805	0.514	8.57953e-34	2	Hif1a
Arap2	7.74565e-36	1.09463	0.691	0.397	1.3764e-31	2	Arap2
Tnfrsf4	8.38103e-30	0.928062	0.57	0.283	1.48931e-25	2	Tnfrsf4
Rgs1	7.70439e-26	1.00759	0.718	0.476	1.36907e-21	2	Rgs1
Cd4	6.64527e-25	0.840468	0.525	0.274	1.18086e-20	2	Cd4
Bhlhe40	9.44227e-24	0.968364	0.594	0.351	1.67789e-19	2	Bhlhe40
Ccnd2	5.85209e-22	0.79332	0.631	0.385	1.03992e-17	2	Ccnd2
Ctla4	1.34466e-21	0.728072	0.53	0.289	2.38947e-17	2	Ctla4
Ahnak	1.01491e-19	0.776498	0.662	0.446	1.8035e-15	2	Ahnak
Ikzf21	9.86865e-19	0.933906	0.493	0.277	1.75366e-14	2	Ikzf2
Tnfrsf18	1.48369e-18	0.701549	0.478	0.267	2.63652e-14	2	Tnfrsf18
Il21	1.5877e-18	1.02542	0.256	0.102	2.82134e-14	2	Il21
Lbh	2.1502e-18	0.895821	0.451	0.248	3.8209e-14	2	Lbh
Malt1	2.97468e-18	0.718441	0.38	0.185	5.28601e-14	2	Malt1
Serpina3f	3.8741e-18	0.816859	0.398	0.202	6.88427e-14	2	Serpina3f
Inpp4b	8.0049e-18	0.664233	0.472	0.263	1.42247e-13	2	Inpp4b
Sla	1.09163e-17	0.805799	0.499	0.292	1.93983e-13	2	Sla
Malat11	1.19069e-17	0.464394	1	0.994	2.11585e-13	2	Malat1
Eea1	2.06711e-17	0.958274	0.38	0.196	3.67325e-13	2	Eea1
Btg2	2.03742e-16	0.912347	0.499	0.31	3.6205e-12	2	Btg2
Dusp2	2.47659e-16	0.723927	0.493	0.289	4.4009e-12	2	Dusp2
Slamf1	2.53141e-16	0.683047	0.317	0.148	4.49831e-12	2	Slamf1
Sdf4	2.79579e-16	0.700987	0.623	0.416	4.96811e-12	2	Sdf4
Peli1	4.45435e-16	0.620513	0.551	0.341	7.91538e-12	2	Peli1
Iigp1	4.5328e-16	0.783271	0.472	0.281	8.05478e-12	2	Iigp1
Srgn	5.30513e-16	0.624065	0.863	0.78	9.42722e-12	2	Srgn
Akap13	6.06397e-16	0.587252	0.665	0.469	1.07757e-11	2	Akap13
Hivep2	7.84951e-16	0.721669	0.285	0.129	1.39486e-11	2	Hivep2
Gbp4	1.85224e-15	0.70151	0.499	0.298	3.29143e-11	2	Gbp4
AU020206	3.17662e-15	0.643592	0.517	0.316	5.64485e-11	2	AU020206
Cxcr6	3.5511e-15	0.663216	0.515	0.321	6.3103e-11	2	Cxcr6
Nfkbiz	4.27387e-15	0.773689	0.296	0.14	7.59467e-11	2	Nfkbiz
Ets1	4.95761e-15	0.593772	0.715	0.532	8.80968e-11	2	Ets1
Egr1	8.93039e-15	0.883752	0.206	0.08	1.58693e-10	2	Egr1
Cd53	1.03097e-14	0.56627	0.697	0.506	1.83204e-10	2	Cd53
Tbc1d4	2.6905e-14	0.693908	0.211	0.085	4.78102e-10	2	Tbc1d4
Odc1	7.06642e-14	0.798216	0.391	0.221	1.2557e-09	2	Odc1
Ptprc	7.65652e-14	0.504812	0.879	0.776	1.36056e-09	2	Ptprc
Lilr4b	1.00621e-13	0.641516	0.412	0.234	1.78803e-09	2	Lilr4b
H2-K1	7.86649e-13	0.341012	0.976	0.943	1.39788e-08	2	H2-K1
Cd3e	1.15648e-12	0.484882	0.702	0.519	2.05506e-08	2	Cd3e
Ccr5	1.21119e-12	0.594699	0.451	0.277	2.15228e-08	2	Ccr5
Ifng	1.47459e-12	0.751504	0.446	0.284	2.62034e-08	2	Ifng
Btg11	1.57786e-12	0.553005	0.834	0.731	2.80385e-08	2	Btg1
Nfkbia	1.59553e-12	0.61769	0.488	0.316	2.83525e-08	2	Nfkbia
Tnfaip3	3.81978e-12	0.562773	0.375	0.213	6.78776e-08	2	Tnfaip3
Ifi204	3.99824e-12	0.627971	0.206	0.09	7.10488e-08	2	Ifi204
Gimap31	4.03183e-12	0.531137	0.665	0.516	7.16457e-08	2	Gimap3
Mxd1	5.63282e-12	0.482741	0.285	0.142	1.00095e-07	2	Mxd1
Ddx51	5.82259e-12	0.417217	0.839	0.708	1.03467e-07	2	Ddx5
Gm4841	7.70455e-12	0.447722	0.108	0.032	1.3691e-07	2	Gm4841
Nfatc1	9.0419e-12	0.710218	0.348	0.196	1.60675e-07	2	Nfatc1
Stat1	1.08847e-11	0.482305	0.699	0.537	1.9342e-07	2	Stat1
Rabgap1l	1.14088e-11	0.567075	0.343	0.192	2.02734e-07	2	Rabgap1l
Itpr2	2.02284e-11	0.526548	0.222	0.102	3.59459e-07	2	Itpr2
Dusp5	3.41101e-11	0.828129	0.208	0.098	6.06136e-07	2	Dusp5
Lcp1	4.61735e-11	0.4632	0.763	0.608	8.20503e-07	2	Lcp1
Gimap8	6.04995e-11	0.500843	0.309	0.168	1.07508e-06	2	Gimap8
Igtp	7.39655e-11	0.543514	0.493	0.323	1.31437e-06	2	Igtp
Ppp1r16b	8.45971e-11	0.513283	0.264	0.135	1.50329e-06	2	Ppp1r16b
Junb	1.03115e-10	0.649398	0.499	0.344	1.83235e-06	2	Junb
Cd82	1.12016e-10	0.547727	0.462	0.3	1.99053e-06	2	Cd82
Kmt2a	1.14547e-10	0.527169	0.443	0.282	2.0355e-06	2	Kmt2a
Traf1	1.35337e-10	0.615448	0.359	0.217	2.40494e-06	2	Traf1
Podnl1	1.37311e-10	0.500092	0.253	0.128	2.44001e-06	2	Podnl1
Ifi203	1.8741e-10	0.526341	0.636	0.484	3.33028e-06	2	Ifi203
Sdcbp2	1.87524e-10	0.536762	0.198	0.091	3.3323e-06	2	Sdcbp2
Tmem2	1.9026e-10	0.383929	0.14	0.053	3.38093e-06	2	Tmem2
Il18r1	2.87463e-10	0.621074	0.401	0.245	5.10821e-06	2	Il18r1
Tmem154	2.88657e-10	0.491982	0.187	0.084	5.12944e-06	2	Tmem154
Asb2	3.12028e-10	0.461314	0.121	0.043	5.54474e-06	2	Asb2
Cd28	3.25278e-10	0.560955	0.459	0.297	5.78018e-06	2	Cd28
Casp4	5.64469e-10	0.58662	0.259	0.139	1.00306e-05	2	Casp4
Pim1	5.91653e-10	0.603007	0.438	0.285	1.05137e-05	2	Pim1
Nedd9	1.61768e-09	0.515191	0.264	0.143	2.87461e-05	2	Nedd9
Ppp1r12a	1.67841e-09	0.551942	0.456	0.31	2.98253e-05	2	Ppp1r12a
Ptp4a2	1.71953e-09	0.436652	0.586	0.42	3.0556e-05	2	Ptp4a2
Gpr68	1.73684e-09	0.506984	0.198	0.096	3.08637e-05	2	Gpr68
Il10	1.94536e-09	0.743866	0.106	0.037	3.45691e-05	2	Il10
Lilrb4a	2.52657e-09	0.590467	0.185	0.087	4.48971e-05	2	Lilrb4a
Baz1a	2.58537e-09	0.703706	0.388	0.253	4.5942e-05	2	Baz1a
Cd2	2.82099e-09	0.518136	0.565	0.414	5.01291e-05	2	Cd2
P2rx7	2.97462e-09	0.517974	0.166	0.074	5.28591e-05	2	P2rx7
Serpina3g	3.12228e-09	0.460303	0.517	0.36	5.54828e-05	2	Serpina3g
Cd3g	4.1474e-09	0.36252	0.755	0.634	7.36993e-05	2	Cd3g
Rilpl2	4.20301e-09	0.549067	0.311	0.185	7.46875e-05	2	Rilpl2
Tnfsf8	5.41667e-09	0.819711	0.24	0.13	9.62543e-05	2	Tnfsf8
Trac	5.76132e-09	0.393273	0.702	0.562	0.000102379	2	Trac
Vps54	5.8486e-09	0.496003	0.259	0.142	0.00010393	2	Vps54
N4bp1	6.71916e-09	0.50199	0.224	0.117	0.0001194	2	N4bp1
Spn	7.72837e-09	0.448666	0.412	0.27	0.000137333	2	Spn
Satb1	8.07499e-09	0.750522	0.303	0.184	0.000143493	2	Satb1
Nfia	8.24076e-09	0.340211	0.116	0.044	0.000146438	2	Nfia
Zap70	8.41253e-09	0.483331	0.346	0.212	0.000149491	2	Zap70
Stk17b	9.03755e-09	0.399783	0.636	0.476	0.000160597	2	Stk17b
Serpinb1a1	9.81964e-09	0.668444	0.174	0.082	0.000174495	2	Serpinb1a
Gprin3	1.10121e-08	0.3705	0.201	0.099	0.000195685	2	Gprin3
Ms4a4b	1.2627e-08	0.362748	0.884	0.778	0.000224381	2	Ms4a4b
Nktr	1.28371e-08	0.471618	0.43	0.286	0.000228115	2	Nktr
Il18rap	1.36167e-08	0.431023	0.332	0.201	0.000241968	2	Il18rap
Mndal	1.71618e-08	0.397465	0.546	0.396	0.000304966	2	Mndal
Cytip	1.92085e-08	0.566763	0.443	0.315	0.000341336	2	Cytip
Arid5b	2.29168e-08	0.452598	0.317	0.191	0.000407232	2	Arid5b
Bcl2a1d	2.30592e-08	0.547452	0.449	0.312	0.000409761	2	Bcl2a1d
Mxd4	2.33226e-08	0.396885	0.219	0.113	0.000414443	2	Mxd4
Utrn	3.21669e-08	0.384732	0.264	0.148	0.000571606	2	Utrn
Wnk1	3.35125e-08	0.497203	0.549	0.404	0.000595518	2	Wnk1
Rora	3.36346e-08	0.546921	0.369	0.237	0.000597686	2	Rora
Syt11	3.56737e-08	0.369577	0.332	0.201	0.000633923	2	Syt11
Orai1	3.91395e-08	0.486929	0.245	0.137	0.000695509	2	Orai1
Tob2	4.20515e-08	0.411948	0.187	0.094	0.000747255	2	Tob2
Kdm2b	4.45136e-08	0.464323	0.208	0.109	0.000791006	2	Kdm2b
Pde4b	5.52007e-08	0.429095	0.187	0.094	0.000980916	2	Pde4b
Phc3	5.54483e-08	0.533827	0.222	0.12	0.000985317	2	Phc3
Mdm4	5.58491e-08	0.555943	0.227	0.126	0.000992438	2	Mdm4
Gimap4	6.07521e-08	0.397811	0.707	0.601	0.00107957	2	Gimap4
Cdk6	6.76658e-08	0.530961	0.314	0.195	0.00120242	2	Cdk6
Nabp1	7.19465e-08	0.494301	0.34	0.214	0.00127849	2	Nabp1
Slc3a2	7.51979e-08	0.408817	0.314	0.193	0.00133627	2	Slc3a2
Tpr	8.17019e-08	0.494075	0.499	0.376	0.00145184	2	Tpr
Gadd45b	8.53603e-08	0.574876	0.24	0.139	0.00151685	2	Gadd45b
Fam169b	8.59267e-08	0.512774	0.201	0.107	0.00152692	2	Fam169b
Lnpep	9.78043e-08	0.551758	0.372	0.248	0.00173798	2	Lnpep
Rbpj	9.9001e-08	0.513267	0.301	0.186	0.00175925	2	Rbpj
Arhgap30	1.05687e-07	0.446927	0.385	0.253	0.00187806	2	Arhgap30
Glrx	1.07572e-07	0.53326	0.464	0.338	0.00191155	2	Glrx
Nfkb1	1.11333e-07	0.532051	0.33	0.209	0.00197839	2	Nfkb1
Pnrc1	1.16994e-07	0.46036	0.43	0.292	0.00207898	2	Pnrc1
Ifngr1	1.35554e-07	0.489351	0.544	0.404	0.00240879	2	Ifngr1
Tab2	1.37657e-07	0.436686	0.414	0.277	0.00244616	2	Tab2
Timp2	1.40539e-07	0.336278	0.259	0.147	0.00249737	2	Timp2
Aftph	1.4928e-07	0.437034	0.203	0.109	0.0026527	2	Aftph
Clec2d	1.52284e-07	0.348739	0.438	0.297	0.00270608	2	Clec2d
Nr4a1	1.85484e-07	0.588914	0.14	0.065	0.00329605	2	Nr4a1
Gm8369	1.92202e-07	0.463379	0.586	0.454	0.00341542	2	Gm8369
Vsir	2.03687e-07	0.550003	0.248	0.145	0.00361953	2	Vsir
Stk24	2.09122e-07	0.368844	0.282	0.169	0.0037161	2	Stk24
Irf4	2.16056e-07	0.706111	0.135	0.062	0.00383931	2	Irf4
Snx2	2.21091e-07	0.380688	0.24	0.138	0.00392878	2	Snx2
Kmt2e	2.24471e-07	0.488601	0.414	0.283	0.00398884	2	Kmt2e
Pdcd6ip	2.2805e-07	0.537958	0.34	0.223	0.00405244	2	Pdcd6ip
Snx20	2.2967e-07	0.35949	0.198	0.105	0.00408124	2	Snx20
Il12rb2	2.57683e-07	0.453824	0.24	0.137	0.00457902	2	Il12rb2
Plk3	2.5864e-07	0.489682	0.145	0.069	0.00459603	2	Plk3
Mapkapk2	3.02695e-07	0.47065	0.245	0.144	0.00537888	2	Mapkapk2
Spopl	3.03212e-07	0.348372	0.135	0.061	0.00538808	2	Spopl
Itga4	3.03404e-07	0.424206	0.501	0.367	0.00539149	2	Itga4
Gm26740	3.05605e-07	0.60241	0.28	0.172	0.00543059	2	Gm26740
Dusp1	3.50135e-07	0.500672	0.388	0.267	0.0062219	2	Dusp1
Aebp2	3.79829e-07	0.53155	0.361	0.248	0.00674957	2	Aebp2
Itpr1	3.94427e-07	0.419478	0.214	0.118	0.00700897	2	Itpr1
Notch1	3.97683e-07	0.483968	0.277	0.171	0.00706684	2	Notch1
Rasgrp1	4.03954e-07	0.454619	0.235	0.136	0.00717826	2	Rasgrp1
Msi2	4.28112e-07	0.471801	0.317	0.204	0.00760754	2	Msi2
Tbcel	4.93959e-07	0.27711	0.116	0.05	0.00877764	2	Tbcel
Cdc42se2	5.33541e-07	0.498116	0.296	0.187	0.00948102	2	Cdc42se2
Actr1a	6.54043e-07	0.345269	0.124	0.057	0.0116223	2	Actr1a
Mllt3	7.47575e-07	0.453164	0.256	0.154	0.0132844	2	Mllt3
Son	7.74081e-07	0.352698	0.639	0.497	0.0137554	2	Son
Rock1	7.84011e-07	0.383076	0.391	0.27	0.0139319	2	Rock1
Sf3b1	8.08569e-07	0.394205	0.507	0.374	0.0143683	2	Sf3b1
Tet2	8.27646e-07	0.458159	0.145	0.071	0.0147073	2	Tet2
Lag3	8.36398e-07	0.547902	0.343	0.229	0.0148628	2	Lag3
Faah	8.64153e-07	0.378362	0.135	0.063	0.015356	2	Faah
Zmynd8	9.62103e-07	0.46793	0.211	0.119	0.0170966	2	Zmynd8
Bod1l	1.00666e-06	0.386822	0.272	0.166	0.0178884	2	Bod1l
Luc7l2	1.02383e-06	0.470723	0.48	0.351	0.0181935	2	Luc7l2
Cyth1	1.02922e-06	0.364806	0.185	0.099	0.0182892	2	Cyth1
Cd84	1.05319e-06	0.462008	0.38	0.262	0.0187152	2	Cd84
Ago3	1.07617e-06	0.321116	0.1	0.041	0.0191236	2	Ago3
Zc3h12d	1.12244e-06	0.380382	0.116	0.052	0.0199457	2	Zc3h12d
St6galnac3	1.28559e-06	0.279914	0.137	0.065	0.0228449	2	St6galnac3
Ier5	1.30731e-06	0.357926	0.214	0.122	0.0232309	2	Ier5
Rnf20	1.33301e-06	0.339259	0.132	0.063	0.0236875	2	Rnf20
Cish	1.34524e-06	0.467681	0.198	0.111	0.0239049	2	Cish
Arl4c	1.43139e-06	0.316697	0.29	0.183	0.0254358	2	Arl4c
Wdfy2	1.53238e-06	0.473504	0.103	0.044	0.0272304	2	Wdfy2
Bcl11b	1.54563e-06	0.382733	0.393	0.274	0.0274658	2	Bcl11b
Hsp90b1	1.5727e-06	0.374954	0.525	0.394	0.0279469	2	Hsp90b1
Prrc2b	1.57734e-06	0.443366	0.293	0.186	0.0280294	2	Prrc2b
Ncoa2	1.58281e-06	0.400243	0.179	0.097	0.0281265	2	Ncoa2
Csnk1a1	1.61279e-06	0.386052	0.417	0.293	0.0286593	2	Csnk1a1
Ptpn22	1.64896e-06	0.388729	0.504	0.376	0.029302	2	Ptpn22
Jarid2	1.65204e-06	0.466784	0.243	0.148	0.0293567	2	Jarid2
Gbp7	1.65435e-06	0.387121	0.443	0.32	0.0293978	2	Gbp7
Hdac7	1.67383e-06	0.542319	0.195	0.11	0.0297439	2	Hdac7
Tbx21	1.79681e-06	0.354155	0.145	0.073	0.0319293	2	Tbx21
Jund	1.8001e-06	0.395883	0.414	0.294	0.0319877	2	Jund
AI504432	1.85362e-06	0.507788	0.182	0.1	0.0329389	2	AI504432
Ube2f	2.04714e-06	0.323658	0.142	0.072	0.0363776	2	Ube2f
Cd247	2.13623e-06	0.377356	0.354	0.239	0.0379609	2	Cd247
Hspa5	2.17152e-06	0.406024	0.454	0.33	0.0385879	2	Hspa5
Il2rb	2.36744e-06	0.376872	0.504	0.371	0.0420694	2	Il2rb
Cnot6l	2.60342e-06	0.340024	0.359	0.242	0.0462627	2	Cnot6l
Dtx3l	2.62253e-06	0.34317	0.301	0.193	0.0466024	2	Dtx3l
Trib2	2.65336e-06	0.437277	0.172	0.093	0.0471501	2	Trib2
Ubl3	2.74961e-06	0.401583	0.338	0.226	0.0488606	2	Ubl3
Tapbp	2.81861e-06	0.428748	0.43	0.309	0.0500867	2	Tapbp
Nup153	2.84018e-06	0.496948	0.187	0.107	0.0504699	2	Nup153
Gimap7	3.25504e-06	0.36663	0.509	0.385	0.0578421	2	Gimap7
Med13	3.36257e-06	0.429683	0.227	0.137	0.0597528	2	Med13
Rap1b	3.39193e-06	0.381306	0.544	0.422	0.0602746	2	Rap1b
Klf6	3.47334e-06	0.571302	0.359	0.257	0.0617213	2	Klf6
Pbxip1	3.69677e-06	0.290953	0.219	0.127	0.0656916	2	Pbxip1
Uba7	3.77191e-06	0.491042	0.132	0.066	0.0670268	2	Uba7
Cdk12	3.80434e-06	0.345539	0.206	0.118	0.0676031	2	Cdk12
Dpp4	3.82076e-06	0.32377	0.164	0.087	0.0678949	2	Dpp4
Adcy7	3.87844e-06	0.367594	0.248	0.151	0.0689198	2	Adcy7
F830016B08Rik	4.28945e-06	0.341989	0.1	0.044	0.0762235	2	F830016B08Rik
AI467606	4.33901e-06	0.367847	0.185	0.103	0.0771042	2	AI467606
Ipcef1	4.37988e-06	0.355256	0.243	0.146	0.0778305	2	Ipcef1
Prkar1a	4.78454e-06	0.381236	0.493	0.376	0.0850213	2	Prkar1a
Bcl2a1b	4.96735e-06	0.387757	0.549	0.431	0.0882698	2	Bcl2a1b
Hopx	5.52654e-06	0.348754	0.406	0.29	0.0982067	2	Hopx
Mdfic	5.95529e-06	0.36181	0.214	0.128	0.105825	2	Mdfic
Zcchc6	6.08307e-06	0.32803	0.28	0.181	0.108096	2	Zcchc6
Ago2	6.30542e-06	0.449222	0.245	0.156	0.112047	2	Ago2
Itgb1	6.63723e-06	0.443598	0.438	0.327	0.117944	2	Itgb1
Clk1	6.70627e-06	0.291699	0.406	0.289	0.11917	2	Clk1
Rsbn1	6.84928e-06	0.494471	0.156	0.086	0.121712	2	Rsbn1
Itgal	8.24829e-06	0.506002	0.546	0.442	0.146572	2	Itgal
Prpf38b	8.50186e-06	0.416409	0.356	0.25	0.151078	2	Prpf38b
Gbp8	8.50382e-06	0.347015	0.193	0.111	0.151113	2	Gbp8
Tnfrsf1b	8.53083e-06	0.418987	0.193	0.112	0.151593	2	Tnfrsf1b
Zfp280d	8.5699e-06	0.334857	0.129	0.065	0.152287	2	Zfp280d
Lypla2	9.45551e-06	0.379623	0.19	0.111	0.168024	2	Lypla2
Tra2a	9.53124e-06	0.433075	0.298	0.201	0.16937	2	Tra2a
Atxn1	9.58004e-06	0.417029	0.314	0.214	0.170237	2	Atxn1
Elmo1	1.03292e-05	0.448179	0.266	0.173	0.183549	2	Elmo1
Inpp1	1.04662e-05	0.277731	0.15	0.08	0.185984	2	Inpp1
Tpm3	1.13625e-05	0.302625	0.536	0.418	0.201911	2	Tpm3
Thrap3	1.13714e-05	0.333703	0.285	0.184	0.20207	2	Thrap3
Esyt2	1.2213e-05	0.402853	0.253	0.162	0.217026	2	Esyt2
Ptpn7	1.2538e-05	0.381448	0.264	0.17	0.2228	2	Ptpn7
Tug1	1.31247e-05	0.422094	0.127	0.065	0.233226	2	Tug1
Dusp6	1.32471e-05	0.455025	0.161	0.09	0.2354	2	Dusp6
Trps1	1.42064e-05	0.413523	0.201	0.121	0.252448	2	Trps1
Runx1	1.42388e-05	0.402684	0.266	0.176	0.253024	2	Runx1
Frmd4b	1.49018e-05	0.353141	0.111	0.054	0.264804	2	Frmd4b
Fam49a	1.68279e-05	0.384772	0.142	0.076	0.299031	2	Fam49a
Selenos	1.73449e-05	0.317483	0.272	0.179	0.308218	2	Selenos
Smad7	1.75022e-05	0.363166	0.245	0.158	0.311015	2	Smad7
Cd5	1.79018e-05	0.351841	0.301	0.203	0.318116	2	Cd5
Chd9	1.8232e-05	0.263764	0.108	0.052	0.323982	2	Chd9
Irf1	1.95548e-05	0.425273	0.343	0.244	0.347489	2	Irf1
Papd5	1.98629e-05	0.465352	0.106	0.051	0.352964	2	Papd5
Ptms	2.00326e-05	0.3778	0.401	0.296	0.355979	2	Ptms
AC149090.1	2.0392e-05	0.480877	0.348	0.249	0.362366	2	AC149090.1
Pbrm1	2.18705e-05	0.345174	0.303	0.207	0.388639	2	Pbrm1
Apbb1ip	2.19713e-05	0.336899	0.309	0.21	0.39043	2	Apbb1ip
Psmd2	2.20325e-05	0.250947	0.222	0.136	0.391518	2	Psmd2
Stx11	2.22063e-05	0.365708	0.129	0.068	0.394606	2	Stx11
Ttc39b	2.28253e-05	0.434113	0.282	0.191	0.405605	2	Ttc39b
Zdhhc18	2.29534e-05	0.4665	0.261	0.174	0.407882	2	Zdhhc18
Ripor2	2.35218e-05	0.426284	0.23	0.145	0.417982	2	Ripor2
Nfatc2	2.43087e-05	0.505095	0.137	0.073	0.431965	2	Nfatc2
Coq10b	2.51863e-05	0.332019	0.164	0.094	0.447561	2	Coq10b
Lncpint	2.52279e-05	0.33132	0.121	0.062	0.448299	2	Lncpint
Cflar	2.6348e-05	0.392003	0.301	0.205	0.468204	2	Cflar
Fam129a	2.67416e-05	0.393259	0.174	0.102	0.475199	2	Fam129a
Arid1b	2.84717e-05	0.289527	0.113	0.057	0.505942	2	Arid1b
Erbin	3.00387e-05	0.39419	0.232	0.149	0.533787	2	Erbin
Rab14	3.19814e-05	0.333739	0.29	0.198	0.568309	2	Rab14
Diaph1	3.27327e-05	0.399505	0.33	0.233	0.581661	2	Diaph1
Irgm1	3.30035e-05	0.306252	0.277	0.184	0.586473	2	Irgm1
Itgb2	3.37788e-05	0.416837	0.456	0.354	0.600249	2	Itgb2
Cd40lg	3.38393e-05	0.343886	0.185	0.111	0.601324	2	Cd40lg
Prdm1	3.3961e-05	0.39648	0.198	0.122	0.603487	2	Prdm1
Nrp1	3.76699e-05	0.349364	0.135	0.072	0.669394	2	Nrp1
Skil	3.90939e-05	0.364284	0.161	0.093	0.694699	2	Skil
Susd6	4.13394e-05	0.456725	0.219	0.141	0.734602	2	Susd6
Ndfip1	4.2703e-05	0.502852	0.296	0.208	0.758832	2	Ndfip1
Tecpr1	4.27916e-05	0.386264	0.235	0.151	0.760407	2	Tecpr1
Rab22a	4.47058e-05	0.374988	0.116	0.06	0.794422	2	Rab22a
Tap1	4.54474e-05	0.318731	0.409	0.305	0.8076	2	Tap1
Ddx24	4.58872e-05	0.355913	0.383	0.286	0.815415	2	Ddx24
Stat4	4.73634e-05	0.261655	0.243	0.156	0.841648	2	Stat4
Laptm5	5.01356e-05	0.290825	0.728	0.638	0.89091	2	Laptm5
Psmd11	5.06496e-05	0.316515	0.201	0.125	0.900044	2	Psmd11
Ptpn1	5.13645e-05	0.261132	0.34	0.241	0.912746	2	Ptpn1
Psme2	5.27612e-05	0.270789	0.604	0.502	0.937566	2	Psme2
Rasa1	5.29071e-05	0.297508	0.23	0.148	0.940158	2	Rasa1
Ifit1	5.32247e-05	0.408501	0.121	0.064	0.945804	2	Ifit1
Grk2	5.35615e-05	0.301031	0.317	0.223	0.951789	2	Grk2
Ppp6r3	5.39037e-05	0.363231	0.195	0.121	0.957869	2	Ppp6r3
Trip11	5.48815e-05	0.474953	0.195	0.122	0.975245	2	Trip11
Etv3	5.53644e-05	0.268969	0.135	0.074	0.983826	2	Etv3
Cyld	5.68336e-05	0.342736	0.29	0.2	1	2	Cyld
Nfkbid	5.69949e-05	0.325498	0.108	0.055	1	2	Nfkbid
Rbm5	5.73446e-05	0.357009	0.29	0.198	1	2	Rbm5
S1pr1	5.7646e-05	0.310999	0.161	0.093	1	2	S1pr1
Samhd1	6.00741e-05	0.412949	0.496	0.403	1	2	Samhd1
Vezf1	6.02128e-05	0.281965	0.161	0.093	1	2	Vezf1
Usp25	6.20186e-05	0.379371	0.251	0.168	1	2	Usp25
Gm2682	6.21318e-05	0.271387	0.161	0.093	1	2	Gm2682
Ms4a6b	6.28044e-05	0.280504	0.712	0.59	1	2	Ms4a6b
2010111I01Rik	6.68131e-05	0.322347	0.298	0.209	1	2	2010111I01Rik
Gpr174	6.8649e-05	0.35039	0.245	0.164	1	2	Gpr174
Ski	7.14565e-05	0.315385	0.127	0.068	1	2	Ski
Cblb	7.31075e-05	0.320399	0.216	0.138	1	2	Cblb
Katna1	7.65062e-05	0.369519	0.142	0.081	1	2	Katna1
Phf20l1	7.94897e-05	0.310851	0.306	0.217	1	2	Phf20l1
Hectd1	7.9636e-05	0.404319	0.28	0.191	1	2	Hectd1
Ankrd11	8.04832e-05	0.300088	0.427	0.322	1	2	Ankrd11
Tgtp2	8.05249e-05	0.39696	0.129	0.072	1	2	Tgtp2
Sgms1	8.0876e-05	0.429912	0.116	0.062	1	2	Sgms1
Ogt	8.25082e-05	0.301773	0.354	0.256	1	2	Ogt
Dgat1	8.46252e-05	0.551262	0.127	0.07	1	2	Dgat1
Rsrp1	8.48505e-05	0.326022	0.438	0.342	1	2	Rsrp1
Prkch	8.63735e-05	0.393724	0.298	0.209	1	2	Prkch
Srrm1	8.92846e-05	0.268385	0.388	0.285	1	2	Srrm1
Prkd2	9.42044e-05	0.252268	0.116	0.061	1	2	Prkd2
Traf3ip3	9.46521e-05	0.365196	0.206	0.13	1	2	Traf3ip3
Rinl	9.74813e-05	0.383531	0.433	0.34	1	2	Rinl
Picalm	9.8682e-05	0.37544	0.354	0.261	1	2	Picalm
Ttc7	9.88229e-05	0.293852	0.137	0.076	1	2	Ttc7
Bcl2	9.8919e-05	0.372735	0.259	0.176	1	2	Bcl2
Kif5b	0.000100859	0.303649	0.314	0.224	1	2	Kif5b
Cpeb4	0.00010205	0.339905	0.103	0.052	1	2	Cpeb4
Nufip2	0.000109377	0.337549	0.193	0.12	1	2	Nufip2
Sp4	0.000109527	0.324663	0.153	0.089	1	2	Sp4
Tbc1d10c	0.000110192	0.330132	0.327	0.236	1	2	Tbc1d10c
Phf14	0.00011093	0.281926	0.19	0.118	1	2	Phf14
Emsy	0.00011133	0.302685	0.158	0.093	1	2	Emsy
Ptpn11	0.000111569	0.312299	0.172	0.104	1	2	Ptpn11
Prkca	0.000114068	0.384875	0.121	0.066	1	2	Prkca
Rrbp1	0.00011541	0.491493	0.33	0.244	1	2	Rrbp1
Slc22a15	0.000124104	0.402853	0.108	0.057	1	2	Slc22a15
Plagl2	0.000125285	0.401597	0.113	0.061	1	2	Plagl2
Fxr1	0.000128809	0.337772	0.211	0.138	1	2	Fxr1
Akap9	0.00013012	0.391673	0.185	0.115	1	2	Akap9
Icam1	0.000135589	0.326503	0.158	0.094	1	2	Icam1
Pou2f2	0.000141762	0.268061	0.206	0.131	1	2	Pou2f2
Dock2	0.000142208	0.386529	0.42	0.329	1	2	Dock2
Tnik	0.000142964	0.401048	0.142	0.083	1	2	Tnik
Tnrc6b	0.00014444	0.318046	0.301	0.209	1	2	Tnrc6b
Etv6	0.000145289	0.333502	0.129	0.073	1	2	Etv6
Hnrnpul2	0.000149931	0.369139	0.201	0.13	1	2	Hnrnpul2
Cdk13	0.000153462	0.306745	0.166	0.1	1	2	Cdk13
Cd47	0.0001565	0.277089	0.546	0.44	1	2	Cd47
Ltb1	0.00016161	0.264695	0.615	0.504	1	2	Ltb
Gpbp1l1	0.000167107	0.316249	0.193	0.122	1	2	Gpbp1l1
Mkln1	0.000170832	0.284467	0.201	0.127	1	2	Mkln1
Sec61a1	0.000176201	0.291823	0.179	0.112	1	2	Sec61a1
Ep400	0.000176246	0.404809	0.179	0.113	1	2	Ep400
Zfx	0.000176945	0.350699	0.111	0.06	1	2	Zfx
Crebrf	0.000184143	0.336085	0.179	0.111	1	2	Crebrf
Lcp2	0.000188105	0.323343	0.377	0.285	1	2	Lcp2
Rbm39	0.000190881	0.269205	0.623	0.516	1	2	Rbm39
Ankrd17	0.000195186	0.336052	0.269	0.19	1	2	Ankrd17
Elk3	0.000199699	0.316717	0.169	0.104	1	2	Elk3
Cd6	0.000200582	0.360417	0.311	0.225	1	2	Cd6
Tiam1	0.000201447	0.337978	0.145	0.086	1	2	Tiam1
Esco1	0.000202682	0.359667	0.132	0.075	1	2	Esco1
Pdcd1	0.000204847	0.275019	0.203	0.131	1	2	Pdcd1
Sesn3	0.000205454	0.296156	0.187	0.119	1	2	Sesn3
Il10ra	0.000206079	0.260009	0.129	0.073	1	2	Il10ra
Raf1	0.000206114	0.343689	0.19	0.122	1	2	Raf1
Trip12	0.000206545	0.356421	0.277	0.194	1	2	Trip12
Reps1	0.000207951	0.384262	0.15	0.09	1	2	Reps1
Tln1	0.000208066	0.358855	0.451	0.363	1	2	Tln1
Ptk2b	0.000209376	0.279347	0.219	0.143	1	2	Ptk2b
D16Ertd472e	0.000209475	0.309354	0.248	0.17	1	2	D16Ertd472e
Rbm25	0.000210646	0.257414	0.43	0.335	1	2	Rbm25
Mgea5	0.000214014	0.434498	0.187	0.121	1	2	Mgea5
Frmd8	0.000220704	0.253656	0.182	0.114	1	2	Frmd8
Gls	0.000224258	0.29707	0.34	0.251	1	2	Gls
Iqgap1	0.000230189	0.313185	0.464	0.363	1	2	Iqgap1
Atp2b1	0.000245638	0.444683	0.319	0.237	1	2	Atp2b1
Tmcc1	0.000246386	0.36232	0.111	0.061	1	2	Tmcc1
Fcho2	0.00025271	0.344046	0.172	0.107	1	2	Fcho2
Alcam	0.00025346	0.369034	0.103	0.055	1	2	Alcam
Mbnl1	0.000260099	0.296672	0.781	0.699	1	2	Mbnl1
Riok3	0.00026232	0.312471	0.174	0.109	1	2	Riok3
Ccdc88c	0.000269536	0.313766	0.222	0.148	1	2	Ccdc88c
Rnf213	0.000273522	0.295557	0.179	0.114	1	2	Rnf213
Tet3	0.00027481	0.305187	0.127	0.071	1	2	Tet3
Ankib1	0.000300144	0.372837	0.148	0.089	1	2	Ankib1
Clint1	0.000313678	0.418928	0.343	0.258	1	2	Clint1
Kansl1	0.00032415	0.339516	0.222	0.151	1	2	Kansl1
Ubr5	0.00032752	0.364133	0.172	0.108	1	2	Ubr5
Trim30a	0.000328446	0.343434	0.282	0.202	1	2	Trim30a
Gng2	0.000332077	0.274317	0.427	0.337	1	2	Gng2
Gfpt1	0.000333387	0.328988	0.142	0.085	1	2	Gfpt1
Ube2h	0.000335458	0.292614	0.206	0.135	1	2	Ube2h
Atp2a2	0.000336333	0.368727	0.198	0.13	1	2	Atp2a2
Xiap	0.000344706	0.3516	0.203	0.136	1	2	Xiap
Stat3	0.000353714	0.320711	0.298	0.218	1	2	Stat3
Gbp2	0.00035406	0.35429	0.359	0.27	1	2	Gbp2
Mier1	0.000361359	0.311997	0.338	0.255	1	2	Mier1
Kctd12	0.000371964	0.297003	0.111	0.062	1	2	Kctd12
Mcl1	0.000373629	0.256606	0.427	0.33	1	2	Mcl1
Foxn3	0.000378022	0.424439	0.182	0.119	1	2	Foxn3
Gramd1a	0.000388811	0.296313	0.174	0.11	1	2	Gramd1a
Vgll4	0.000392001	0.339887	0.182	0.118	1	2	Vgll4
Pecam1	0.000398798	0.384684	0.108	0.06	1	2	Pecam1
Snx5	0.000399724	0.32026	0.309	0.226	1	2	Snx5
Chd1	0.000403129	0.263185	0.142	0.086	1	2	Chd1
Med13l	0.000419267	0.250279	0.166	0.105	1	2	Med13l
Tor1aip1	0.000423239	0.351035	0.303	0.225	1	2	Tor1aip1
Rnf166	0.000424033	0.392988	0.232	0.161	1	2	Rnf166
Ints6	0.000428489	0.357406	0.132	0.078	1	2	Ints6
Atp2b4	0.000440271	0.400573	0.206	0.14	1	2	Atp2b4
Dnttip2	0.000463416	0.265768	0.164	0.103	1	2	Dnttip2
Tgif1	0.000464087	0.360856	0.106	0.059	1	2	Tgif1
Slamf6	0.000465729	0.251883	0.23	0.155	1	2	Slamf6
Ddx17	0.000475057	0.352255	0.28	0.2	1	2	Ddx17
Nmi	0.000478784	0.310091	0.24	0.166	1	2	Nmi
Snrnp70	0.000484913	0.254728	0.346	0.259	1	2	Snrnp70
Rock2	0.000485207	0.312255	0.174	0.112	1	2	Rock2
Bfar	0.000486183	0.290916	0.121	0.07	1	2	Bfar
Atrx	0.000496662	0.28782	0.383	0.292	1	2	Atrx
Atf4	0.000506765	0.31771	0.177	0.113	1	2	Atf4
Crlf3	0.000517357	0.347743	0.251	0.177	1	2	Crlf3
Ttc14	0.000517377	0.27503	0.293	0.212	1	2	Ttc14
Clic4	0.000525073	0.32139	0.15	0.094	1	2	Clic4
Kat6a	0.000528004	0.388141	0.177	0.115	1	2	Kat6a
Madd	0.000534077	0.327137	0.15	0.094	1	2	Madd
Crybg1	0.000534455	0.415185	0.124	0.074	1	2	Crybg1
Hivep1	0.000541065	0.335127	0.1	0.055	1	2	Hivep1
Ddx50	0.000565374	0.370421	0.235	0.165	1	2	Ddx50
Mkrn1	0.000569953	0.255353	0.245	0.174	1	2	Mkrn1
Pkp3	0.000579218	0.28296	0.288	0.209	1	2	Pkp3
Il2ra	0.000580628	0.353598	0.121	0.071	1	2	Il2ra
Il2rg	0.00059105	0.260523	0.425	0.342	1	2	Il2rg
Chd7	0.000606674	0.318188	0.161	0.102	1	2	Chd7
Chp1	0.000615835	0.348037	0.142	0.089	1	2	Chp1
Csf1	0.000618654	0.335104	0.169	0.108	1	2	Csf1
Ncoa3	0.000620338	0.251061	0.145	0.089	1	2	Ncoa3
Efr3a	0.000659955	0.332032	0.201	0.135	1	2	Efr3a
Pdia3	0.00067328	0.254025	0.393	0.301	1	2	Pdia3
Crebbp	0.000683779	0.353255	0.24	0.172	1	2	Crebbp
Tpm4	0.000685562	0.305162	0.322	0.243	1	2	Tpm4
Slc25a36	0.000705613	0.256545	0.127	0.075	1	2	Slc25a36
Macf1	0.000717785	0.344476	0.28	0.206	1	2	Macf1
Cdipt	0.000735278	0.278888	0.195	0.13	1	2	Cdipt
Dbnl	0.000754581	0.340424	0.206	0.14	1	2	Dbnl
Plekhb2	0.00075876	0.334464	0.169	0.11	1	2	Plekhb2
Ppp4r3b	0.000762679	0.28047	0.243	0.172	1	2	Ppp4r3b
Larp4	0.000768682	0.389334	0.132	0.081	1	2	Larp4
Slfn1	0.000774821	0.314468	0.264	0.189	1	2	Slfn1
Nab1	0.000777965	0.322999	0.272	0.197	1	2	Nab1
Zc3hav1	0.000778217	0.352902	0.272	0.2	1	2	Zc3hav1
Git2	0.000788798	0.323304	0.269	0.196	1	2	Git2
Mapk1	0.000790539	0.356392	0.235	0.166	1	2	Mapk1
Ifi47	0.000822989	0.28783	0.446	0.358	1	2	Ifi47
Myh9	0.000828919	0.322375	0.435	0.349	1	2	Myh9
Dnaja1	0.000829564	0.299425	0.43	0.342	1	2	Dnaja1
Setd5	0.000837138	0.281365	0.232	0.164	1	2	Setd5
Mycbp2	0.000877875	0.264242	0.296	0.219	1	2	Mycbp2
Dazap2	0.000896961	0.313527	0.433	0.351	1	2	Dazap2
Pitpnc1	0.000909813	0.316653	0.227	0.159	1	2	Pitpnc1
Dnajc1	0.000910563	0.259552	0.198	0.134	1	2	Dnajc1
Vmp1	0.000920402	0.368712	0.383	0.3	1	2	Vmp1
Leprot	0.000929709	0.263184	0.14	0.087	1	2	Leprot
Fam53b	0.000934187	0.256474	0.153	0.096	1	2	Fam53b
H2-M3	0.000934842	0.272246	0.187	0.126	1	2	H2-M3
Plec	0.000943624	0.308194	0.172	0.112	1	2	Plec
Slc4a7	0.000946574	0.331487	0.158	0.102	1	2	Slc4a7
Slc44a2	0.000958691	0.311028	0.124	0.074	1	2	Slc44a2
Prkcq	0.000981333	0.305637	0.216	0.148	1	2	Prkcq
Trim56	0.0010061	0.266579	0.145	0.09	1	2	Trim56
Mylip	0.00101868	0.285954	0.177	0.115	1	2	Mylip
Tbc1d14	0.0010497	0.313622	0.1	0.057	1	2	Tbc1d14
Pip4k2a	0.00106754	0.323669	0.206	0.142	1	2	Pip4k2a
Rab11a	0.00107543	0.34029	0.214	0.151	1	2	Rab11a
Rel	0.00107778	0.427151	0.174	0.117	1	2	Rel
Csde1	0.00108694	0.301254	0.322	0.248	1	2	Csde1
Tnfaip8	0.00110908	0.345921	0.359	0.281	1	2	Tnfaip8
Heca	0.00112116	0.260231	0.214	0.147	1	2	Heca
Zmym5	0.00115941	0.269029	0.14	0.087	1	2	Zmym5
Dock10	0.00116598	0.264718	0.317	0.235	1	2	Dock10
Baz2a	0.00119237	0.288024	0.182	0.122	1	2	Baz2a
Sfpq	0.00123897	0.310235	0.377	0.302	1	2	Sfpq
Zfr	0.00125156	0.286105	0.142	0.09	1	2	Zfr
Srrm2	0.00128225	0.299022	0.578	0.499	1	2	Srrm2
Trpc4ap	0.00132297	0.315092	0.153	0.099	1	2	Trpc4ap
Atf7ip	0.00134624	0.288111	0.211	0.148	1	2	Atf7ip
Rlim	0.00134742	0.301976	0.132	0.082	1	2	Rlim
Sec62	0.00135086	0.293253	0.409	0.326	1	2	Sec62
H2-Q6	0.00135436	0.312494	0.377	0.295	1	2	H2-Q6
9930111J21Rik2	0.00140044	0.288695	0.272	0.198	1	2	9930111J21Rik2
Eif4g3	0.00151906	0.356394	0.169	0.113	1	2	Eif4g3
Midn	0.00152064	0.300774	0.129	0.08	1	2	Midn
Ifih1	0.00155639	0.310812	0.127	0.078	1	2	Ifih1
Sp3	0.00156251	0.317848	0.19	0.129	1	2	Sp3
Atp11b	0.00156459	0.382519	0.216	0.155	1	2	Atp11b
Dgkd	0.0015766	0.347422	0.132	0.082	1	2	Dgkd
Ppp2ca	0.00160927	0.252482	0.277	0.205	1	2	Ppp2ca
H2-T23	0.001628	0.28058	0.58	0.493	1	2	H2-T23
Parp14	0.00163585	0.300721	0.266	0.198	1	2	Parp14
Wdr26	0.00163979	0.278908	0.256	0.184	1	2	Wdr26
Creb1	0.00165501	0.344818	0.174	0.118	1	2	Creb1
Dpp8	0.00166025	0.257332	0.145	0.094	1	2	Dpp8
Sh2d2a	0.00167375	0.331868	0.309	0.238	1	2	Sh2d2a
Zcchc7	0.00169181	0.291122	0.259	0.188	1	2	Zcchc7
Prrc2c	0.00179337	0.265018	0.422	0.341	1	2	Prrc2c
Svil	0.00180974	0.259701	0.108	0.065	1	2	Svil
Itpk1	0.00181536	0.288641	0.127	0.079	1	2	Itpk1
Ccar1	0.00188036	0.284156	0.237	0.172	1	2	Ccar1
Zc3h13	0.00196679	0.330722	0.206	0.146	1	2	Zc3h13
Chd4	0.00196984	0.30828	0.332	0.259	1	2	Chd4
1700020I14Rik	0.00203308	0.255008	0.253	0.186	1	2	1700020I14Rik
Ncor1	0.00203453	0.264552	0.412	0.333	1	2	Ncor1
Fmnl1	0.00208004	0.317442	0.108	0.065	1	2	Fmnl1
Zmat5	0.00215978	0.284099	0.14	0.091	1	2	Zmat5
2007-03-01	0.00218547	0.295137	0.195	0.136	1	2	2007-03-01
Crbn	0.00219165	0.269059	0.174	0.118	1	2	Crbn
Rnf13	0.00235742	0.30102	0.121	0.076	1	2	Rnf13
Smarca2	0.00243696	0.276633	0.108	0.065	1	2	Smarca2
Larp4b	0.002437	0.266464	0.198	0.139	1	2	Larp4b
Ppip5k2	0.00248423	0.287035	0.116	0.072	1	2	Ppip5k2
Ccnl1	0.0025353	0.299735	0.272	0.206	1	2	Ccnl1
Ddit4	0.00254355	0.37335	0.124	0.079	1	2	Ddit4
Asxl2	0.00259332	0.434933	0.201	0.144	1	2	Asxl2
Nfatc3	0.00259379	0.3317	0.259	0.195	1	2	Nfatc3
Tial1	0.00261465	0.392434	0.148	0.099	1	2	Tial1
Canx	0.00262124	0.368819	0.274	0.214	1	2	Canx
Kmt5b	0.00265809	0.398236	0.137	0.09	1	2	Kmt5b
Osbpl8	0.00274279	0.356446	0.14	0.092	1	2	Osbpl8
Itpkb	0.00282358	0.436125	0.216	0.159	1	2	Itpkb
Tle4	0.0028685	0.250805	0.164	0.111	1	2	Tle4
Wipf1	0.00288084	0.317407	0.396	0.322	1	2	Wipf1
Bclaf1	0.0029494	0.303224	0.301	0.23	1	2	Bclaf1
Rab5a	0.00296063	0.273598	0.15	0.101	1	2	Rab5a
Fubp1	0.00305558	0.276607	0.293	0.222	1	2	Fubp1
Chd8	0.00306492	0.272672	0.164	0.111	1	2	Chd8
Smg1	0.0030988	0.274521	0.203	0.144	1	2	Smg1
Capza1	0.00313391	0.305451	0.372	0.298	1	2	Capza1
Sltm	0.00315482	0.31259	0.296	0.227	1	2	Sltm
Gid8	0.0032498	0.314872	0.1	0.061	1	2	Gid8
Clk4	0.00328093	0.293944	0.14	0.093	1	2	Clk4
Ppp4r2	0.0032946	0.298292	0.166	0.114	1	2	Ppp4r2
Chd2	0.00335506	0.260988	0.222	0.16	1	2	Chd2
Serpinb9	0.00337634	0.284451	0.185	0.129	1	2	Serpinb9
Mbnl2	0.00354426	0.401274	0.132	0.085	1	2	Mbnl2
Dock11	0.00378648	0.410157	0.156	0.106	1	2	Dock11
Smchd1	0.00389868	0.346542	0.301	0.238	1	2	Smchd1
Lrrfip1	0.00398803	0.287894	0.277	0.212	1	2	Lrrfip1
Med15	0.00418745	0.277855	0.14	0.093	1	2	Med15
Arih1	0.00421361	0.291229	0.174	0.121	1	2	Arih1
Arhgap15	0.00429273	0.292836	0.259	0.198	1	2	Arhgap15
Amfr	0.00431336	0.268792	0.127	0.082	1	2	Amfr
Mak16	0.00432543	0.271204	0.145	0.098	1	2	Mak16
Cept1	0.00448734	0.334344	0.137	0.092	1	2	Cept1
Tmem173	0.00460242	0.308324	0.206	0.15	1	2	Tmem173
Trabd	0.00464198	0.265594	0.121	0.078	1	2	Trabd
Vps35	0.00468761	0.270653	0.135	0.089	1	2	Vps35
Trp53inp1	0.00477659	0.342615	0.172	0.12	1	2	Trp53inp1
Gsr	0.00480757	0.3154	0.137	0.092	1	2	Gsr
St13	0.00490077	0.313184	0.277	0.221	1	2	St13
Mysm1	0.00492552	0.26401	0.15	0.101	1	2	Mysm1
Fam120a	0.00497124	0.29143	0.203	0.15	1	2	Fam120a
Kmt2c	0.00500469	0.252795	0.15	0.102	1	2	Kmt2c
Syngr2	0.00505439	0.275964	0.19	0.137	1	2	Syngr2
Napa	0.00537833	0.252369	0.14	0.095	1	2	Napa
A630023P12Rik	0.00540905	0.339099	0.129	0.085	1	2	A630023P12Rik
Cxcr4	0.00550378	0.277994	0.145	0.099	1	2	Cxcr4
Chic2	0.00558756	0.257638	0.256	0.196	1	2	Chic2
Dennd4a	0.00558873	0.311847	0.148	0.101	1	2	Dennd4a
Aprt	0.00567776	0.272018	0.391	0.322	1	2	Aprt
Samsn1	0.00583359	0.263731	0.296	0.232	1	2	Samsn1
Fam117b	0.00617422	0.292751	0.119	0.078	1	2	Fam117b
Ddx54	0.0063495	0.273529	0.116	0.076	1	2	Ddx54
Man2a1	0.00640304	0.252015	0.206	0.152	1	2	Man2a1
Ghitm	0.00666449	0.273991	0.272	0.211	1	2	Ghitm
Spen	0.00678692	0.271466	0.106	0.068	1	2	Spen
Epb41	0.00680561	0.323468	0.153	0.107	1	2	Epb41
Pten	0.00684885	0.276132	0.166	0.119	1	2	Pten
Ilkap	0.00695822	0.252687	0.108	0.07	1	2	Ilkap
Brd4	0.00696035	0.375888	0.253	0.196	1	2	Brd4
Ubtf	0.00709886	0.287685	0.177	0.126	1	2	Ubtf
Hnrnpl	0.00713742	0.257353	0.274	0.215	1	2	Hnrnpl
Cep350	0.00733037	0.337425	0.145	0.1	1	2	Cep350
Baz1b	0.00753005	0.302755	0.203	0.153	1	2	Baz1b
Zfp91	0.00809041	0.258242	0.274	0.214	1	2	Zfp91
Xrn1	0.00818319	0.326853	0.222	0.169	1	2	Xrn1
Lrp10	0.00821032	0.252702	0.272	0.212	1	2	Lrp10
Vamp5	0.00825351	0.259779	0.174	0.126	1	2	Vamp5
Eif4g2	0.00829535	0.261315	0.43	0.355	1	2	Eif4g2
Adam19	0.00832768	0.299763	0.185	0.134	1	2	Adam19
Marf1	0.00837529	0.274786	0.127	0.084	1	2	Marf1
Larp7	0.00853981	0.27568	0.121	0.081	1	2	Larp7
Zfp292	0.0087961	0.261814	0.272	0.212	1	2	Zfp292
Lck	0.00914479	0.284905	0.449	0.381	1	2	Lck
Pik3cd	0.00915372	0.273591	0.251	0.192	1	2	Pik3cd
Cltc	0.00947003	0.291998	0.269	0.212	1	2	Cltc
Zbtb38	0.00980545	0.338776	0.174	0.128	1	2	Zbtb38
Ik	0.0098835	0.290321	0.198	0.148	1	2	Ik
S100a4	7.81817e-91	1.51876	0.936	0.572	1.38929e-86	3	S100a4
S100a6	2.51918e-74	1.46926	0.92	0.638	4.47658e-70	3	S100a6
Tmsb4x	7.11501e-66	0.608218	1	0.996	1.26434e-61	3	Tmsb4x
Lgals1	1.76388e-63	1.26391	0.917	0.585	3.13441e-59	3	Lgals1
S100a10	1.04097e-54	1.00052	0.922	0.697	1.84981e-50	3	S100a10
Crip1	3.46487e-47	1.06877	0.889	0.629	6.15707e-43	3	Crip1
Cd52	9.37172e-46	0.654965	0.986	0.912	1.66536e-41	3	Cd52
Ms4a4b1	2.41191e-37	0.703976	0.947	0.769	4.28597e-33	3	Ms4a4b
Actb	2.00581e-32	0.4644	0.997	0.971	3.56433e-28	3	Actb
Actg1	1.46585e-30	0.67555	0.911	0.766	2.60481e-26	3	Actg1
Myl6	9.35345e-29	0.658155	0.911	0.749	1.66211e-24	3	Myl6
S100a11	3.07107e-26	0.694941	0.859	0.655	5.45729e-22	3	S100a11
Ly6c2	3.85708e-24	1.08842	0.54	0.287	6.85404e-20	3	Ly6c2
Nkg7	2.29591e-23	0.58568	0.884	0.572	4.07983e-19	3	Nkg7
Tmsb10	4.69684e-21	0.590088	0.945	0.821	8.34629e-17	3	Tmsb10
Sh3bgrl3	5.95686e-20	0.510761	0.909	0.76	1.05853e-15	3	Sh3bgrl3
Plac8	1.17258e-19	1.01883	0.596	0.385	2.08367e-15	3	Plac8
S100a13	2.53238e-17	0.618709	0.668	0.451	4.50004e-13	3	S100a13
Epsti1	2.02144e-14	0.594409	0.501	0.304	3.5921e-10	3	Epsti1
Myl12a	2.96058e-14	0.568924	0.626	0.426	5.26096e-10	3	Myl12a
Arhgdib	3.58974e-14	0.460701	0.792	0.637	6.37896e-10	3	Arhgdib
Lsp1	2.58303e-13	0.592797	0.657	0.469	4.59004e-09	3	Lsp1
Ctsw	2.8201e-13	0.586072	0.346	0.183	5.01131e-09	3	Ctsw
Vim	4.02872e-13	0.519944	0.687	0.48	7.15904e-09	3	Vim
Abracl	1.18075e-12	0.518385	0.706	0.51	2.09818e-08	3	Abracl
Hopx1	1.79981e-12	0.481061	0.471	0.281	3.19826e-08	3	Hopx
Pfn1	2.37517e-12	0.434178	0.834	0.674	4.22067e-08	3	Pfn1
Id2	3.63766e-12	0.462451	0.773	0.612	6.46413e-08	3	Id2
Gmfg	5.69469e-12	0.429141	0.765	0.596	1.01195e-07	3	Gmfg
Gzmb	5.98151e-12	0.793028	0.368	0.212	1.06291e-07	3	Gzmb
Coro1a	7.38596e-12	0.412521	0.806	0.642	1.31248e-07	3	Coro1a
Anxa2	8.07281e-12	0.585881	0.463	0.294	1.43454e-07	3	Anxa2
Sub1	3.02835e-11	0.384703	0.861	0.7	5.38138e-07	3	Sub1
Rac2	3.31327e-11	0.403395	0.842	0.685	5.88768e-07	3	Rac2
Dnajc15	3.53487e-11	0.539317	0.501	0.333	6.28147e-07	3	Dnajc15
Gng21	4.11929e-11	0.460662	0.501	0.327	7.31997e-07	3	Gng2
Ccr2	4.85765e-11	0.667284	0.31	0.168	8.63204e-07	3	Ccr2
Ndufb7	5.26736e-11	0.436667	0.62	0.442	9.3601e-07	3	Ndufb7
Rps111	8.39856e-11	0.255761	0.992	0.931	1.49242e-06	3	Rps11
Aimp1	8.78993e-11	0.563944	0.382	0.232	1.56197e-06	3	Aimp1
Lgals3	9.75086e-11	0.538811	0.609	0.439	1.73273e-06	3	Lgals3
Cd3d	2.25051e-10	0.354422	0.825	0.684	3.99915e-06	3	Cd3d
Arpc5	2.76862e-10	0.442506	0.565	0.392	4.91984e-06	3	Arpc5
AA467197	2.87802e-10	0.69642	0.222	0.109	5.11424e-06	3	AA467197
Ly6a	3.25714e-10	0.35146	0.864	0.786	5.78794e-06	3	Ly6a
Ppia	3.83574e-10	0.284344	0.961	0.872	6.81611e-06	3	Ppia
Gimap71	3.87249e-10	0.421258	0.557	0.379	6.88141e-06	3	Gimap7
Itgb7	4.658e-10	0.448891	0.332	0.192	8.27727e-06	3	Itgb7
Cxcr61	7.07894e-10	0.401617	0.501	0.324	1.25793e-05	3	Cxcr6
Ctla2a	3.30639e-09	0.50428	0.512	0.358	5.87545e-05	3	Ctla2a
Hsd11b1	3.82903e-09	0.397114	0.199	0.096	6.80419e-05	3	Hsd11b1
Cd226	3.93148e-09	0.401766	0.166	0.073	6.98624e-05	3	Cd226
Cd3g1	6.14096e-09	0.309221	0.806	0.627	0.000109125	3	Cd3g
Ptprcap	6.61053e-09	0.349498	0.693	0.526	0.000117469	3	Ptprcap
Pomp	6.64188e-09	0.36986	0.568	0.409	0.000118026	3	Pomp
Calm1	9.79337e-09	0.378369	0.795	0.653	0.000174028	3	Calm1
Dynll1	1.0184e-08	0.481729	0.54	0.382	0.00018097	3	Dynll1
Ms4a6b1	1.16894e-08	0.340094	0.745	0.586	0.00020772	3	Ms4a6b
Cfl1	1.20955e-08	0.324218	0.781	0.61	0.000214937	3	Cfl1
Cox7b	1.25544e-08	0.365319	0.657	0.471	0.000223091	3	Cox7b
2010107E04Rik	1.36927e-08	0.329422	0.609	0.445	0.00024332	3	2010107E04Rik
Pglyrp1	1.68575e-08	0.377859	0.271	0.151	0.000299558	3	Pglyrp1
Arpc3	1.77313e-08	0.318581	0.637	0.477	0.000315085	3	Arpc3
AW112010	1.95833e-08	0.280417	0.967	0.954	0.000347995	3	AW112010
Cox5a	2.07161e-08	0.402966	0.657	0.498	0.000368125	3	Cox5a
Thy1	2.19088e-08	0.41095	0.501	0.342	0.00038932	3	Thy1
Atp5e	2.29129e-08	0.310488	0.823	0.689	0.000407162	3	Atp5e
Atp5h	4.75123e-08	0.334347	0.801	0.651	0.000844294	3	Atp5h
Ppp1ca	5.57778e-08	0.342492	0.596	0.435	0.000991171	3	Ppp1ca
Krtcap2	8.04581e-08	0.352647	0.562	0.414	0.00142974	3	Krtcap2
Pkp31	1.01154e-07	0.438481	0.327	0.204	0.00179751	3	Pkp3
Cyba	1.0526e-07	0.355927	0.726	0.569	0.00187046	3	Cyba
Mrpl33	1.1534e-07	0.40362	0.512	0.371	0.00204959	3	Mrpl33
Jaml	1.32773e-07	0.41473	0.152	0.072	0.00235937	3	Jaml
Flna	2.24713e-07	0.355208	0.313	0.193	0.00399315	3	Flna
Ndufs5	2.57067e-07	0.366194	0.41	0.28	0.00456809	3	Ndufs5
Cnn2	2.71661e-07	0.326418	0.49	0.342	0.00482741	3	Cnn2
Ndufv3	2.8856e-07	0.321935	0.524	0.381	0.00512771	3	Ndufv3
Fxyd5	3.02274e-07	0.276619	0.801	0.693	0.00537142	3	Fxyd5
Elob	3.44981e-07	0.36389	0.731	0.579	0.00613031	3	Elob
Ppib	3.74662e-07	0.362949	0.56	0.404	0.00665775	3	Ppib
Klrd1	3.97224e-07	0.384492	0.188	0.098	0.00705867	3	Klrd1
Psmb1	4.66642e-07	0.339281	0.584	0.447	0.00829223	3	Psmb1
Efhd2	4.75459e-07	0.363953	0.427	0.292	0.0084489	3	Efhd2
Tspo	4.79268e-07	0.309513	0.668	0.526	0.00851659	3	Tspo
Gnai2	5.08644e-07	0.290467	0.681	0.506	0.00903861	3	Gnai2
Atp5c1	5.11226e-07	0.399265	0.488	0.363	0.00908448	3	Atp5c1
Supt4a	5.11272e-07	0.289607	0.518	0.372	0.00908531	3	Supt4a
Taf10	6.36732e-07	0.402964	0.404	0.281	0.0113147	3	Taf10
Tagln2	6.43184e-07	0.352198	0.471	0.33	0.0114294	3	Tagln2
Nmi1	6.48177e-07	0.386573	0.266	0.163	0.0115181	3	Nmi
Serpinb6b	7.33969e-07	0.392868	0.266	0.16	0.0130426	3	Serpinb6b
Capzb	7.78296e-07	0.389389	0.582	0.44	0.0138303	3	Capzb
Atox1	8.45333e-07	0.335715	0.582	0.446	0.0150216	3	Atox1
Sec61b	8.61002e-07	0.336699	0.645	0.51	0.0153	3	Sec61b
Mrps16	8.83616e-07	0.347242	0.357	0.24	0.0157019	3	Mrps16
Cox6b1	9.08004e-07	0.299905	0.687	0.556	0.0161352	3	Cox6b1
Psmb3	9.51477e-07	0.344804	0.543	0.409	0.0169078	3	Psmb3
Trbc1	1.43051e-06	0.536577	0.512	0.401	0.0254202	3	Trbc1
Ndufa13	1.71553e-06	0.362449	0.643	0.517	0.030485	3	Ndufa13
Ndufa3	2.05157e-06	0.320722	0.493	0.367	0.0364563	3	Ndufa3
S1pr4	2.07126e-06	0.260648	0.183	0.098	0.0368063	3	S1pr4
Scand1	2.12658e-06	0.427093	0.44	0.32	0.0377893	3	Scand1
Psme1	2.31768e-06	0.306968	0.684	0.558	0.0411851	3	Psme1
Cd48	2.36159e-06	0.391596	0.432	0.318	0.0419654	3	Cd48
Ifi471	2.42531e-06	0.304221	0.488	0.353	0.0430978	3	Ifi47
Sh3kbp1	2.88795e-06	0.389693	0.338	0.226	0.0513189	3	Sh3kbp1
Fkbp1a	2.96515e-06	0.27579	0.44	0.31	0.0526907	3	Fkbp1a
2001-09-01	2.98832e-06	0.304684	0.366	0.246	0.0531025	3	2001-09-01
Cdc42	3.08216e-06	0.271656	0.726	0.581	0.0547699	3	Cdc42
Ndufb10	3.18632e-06	0.322042	0.46	0.335	0.0566209	3	Ndufb10
Cd471	3.2418e-06	0.304055	0.573	0.437	0.0576067	3	Cd47
1110008P14Rik	3.31215e-06	0.326553	0.285	0.182	0.0588568	3	1110008P14Rik
Jtb	3.37846e-06	0.266799	0.191	0.106	0.0600352	3	Jtb
Ubl5	3.58406e-06	0.290467	0.673	0.542	0.0636888	3	Ubl5
Clic1	3.78521e-06	0.290242	0.64	0.505	0.0672633	3	Clic1
Arf5	4.04673e-06	0.326456	0.532	0.4	0.0719104	3	Arf5
Atp5j2	4.82711e-06	0.256525	0.679	0.527	0.0857778	3	Atp5j2
Sec61g	5.48714e-06	0.251119	0.712	0.569	0.0975065	3	Sec61g
Hcst	5.76002e-06	0.283817	0.731	0.605	0.102356	3	Hcst
Isg15	5.82628e-06	0.478162	0.199	0.116	0.103533	3	Isg15
Glrx1	6.02333e-06	0.252971	0.471	0.338	0.107035	3	Glrx
Aprt1	7.45159e-06	0.332952	0.44	0.315	0.132415	3	Aprt
Rtraf	8.01463e-06	0.37365	0.377	0.269	0.14242	3	Rtraf
Csnk2b	8.9132e-06	0.313684	0.31	0.205	0.158388	3	Csnk2b
Arpc4	9.0392e-06	0.253309	0.371	0.257	0.160627	3	Arpc4
Klf2	9.22063e-06	0.424198	0.177	0.101	0.163851	3	Klf2
Atp5d	9.88185e-06	0.275977	0.54	0.411	0.1756	3	Atp5d
D8Ertd738e	1.10808e-05	0.278675	0.465	0.342	0.196906	3	D8Ertd738e
Cox20	1.1245e-05	0.306543	0.291	0.193	0.199823	3	Cox20
Ndufc2	1.3666e-05	0.309195	0.404	0.297	0.242845	3	Ndufc2
Glipr2	1.42097e-05	0.365248	0.222	0.137	0.252507	3	Glipr2
Cox6a1	1.46612e-05	0.266543	0.454	0.329	0.26053	3	Cox6a1
Uqcc2	1.58014e-05	0.303161	0.33	0.227	0.28079	3	Uqcc2
Psma5	1.62193e-05	0.314529	0.382	0.27	0.288216	3	Psma5
Rps27l	1.65143e-05	0.292913	0.499	0.372	0.293458	3	Rps27l
Ssr4	1.65959e-05	0.286146	0.51	0.392	0.29491	3	Ssr4
Selplg	1.98225e-05	0.290601	0.501	0.378	0.352246	3	Selplg
Ndufb3	2.27015e-05	0.408841	0.38	0.28	0.403405	3	Ndufb3
Tmem160	2.286e-05	0.32524	0.374	0.266	0.406222	3	Tmem160
Cox6c	2.47963e-05	0.271024	0.812	0.706	0.44063	3	Cox6c
Gimap41	2.55094e-05	0.251146	0.729	0.598	0.453302	3	Gimap4
Il18r11	2.60081e-05	0.327504	0.355	0.253	0.462164	3	Il18r1
Psma2	2.73063e-05	0.256156	0.551	0.433	0.485234	3	Psma2
Lman2	3.09946e-05	0.301606	0.249	0.164	0.550774	3	Lman2
Sri	3.32139e-05	0.268002	0.468	0.351	0.590211	3	Sri
Cox17	3.63076e-05	0.30001	0.496	0.38	0.645186	3	Cox17
Ccdc12	3.63836e-05	0.300556	0.374	0.268	0.646537	3	Ccdc12
Ech1	3.92285e-05	0.350029	0.263	0.177	0.69709	3	Ech1
Ifi27	4.10077e-05	0.36968	0.307	0.216	0.728708	3	Ifi27
Pla2g16	4.17952e-05	0.318785	0.488	0.386	0.7427	3	Pla2g16
Emp3	4.46334e-05	0.27833	0.535	0.404	0.793135	3	Emp3
Sys1	4.60477e-05	0.347417	0.277	0.191	0.818268	3	Sys1
Phf11b	4.60966e-05	0.279528	0.23	0.147	0.819136	3	Phf11b
Mrpl18	4.67824e-05	0.308329	0.291	0.199	0.831322	3	Mrpl18
Gnb2	4.73434e-05	0.307154	0.41	0.306	0.841292	3	Gnb2
Uqcrq	4.77369e-05	0.253212	0.537	0.414	0.848284	3	Uqcrq
Lat	6.01134e-05	0.295276	0.443	0.334	1	3	Lat
Rhog	6.21334e-05	0.272513	0.233	0.15	1	3	Rhog
Atp5f1	6.41615e-05	0.26937	0.474	0.358	1	3	Atp5f1
Ndufb11	6.72746e-05	0.303843	0.471	0.359	1	3	Ndufb11
Ndufs8	7.17283e-05	0.282295	0.235	0.154	1	3	Ndufs8
Zbp1	7.61698e-05	0.422094	0.368	0.278	1	3	Zbp1
Zyx	7.7185e-05	0.277942	0.313	0.22	1	3	Zyx
Pycard	7.80153e-05	0.372801	0.418	0.318	1	3	Pycard
Bola3	7.81485e-05	0.304137	0.219	0.14	1	3	Bola3
Mrps23	7.89997e-05	0.344704	0.175	0.107	1	3	Mrps23
Fam96b	8.16834e-05	0.37318	0.219	0.143	1	3	Fam96b
Polr1d	9.03347e-05	0.271695	0.485	0.368	1	3	Polr1d
Ndufb5	9.29421e-05	0.313509	0.391	0.292	1	3	Ndufb5
4930453N24Rik	9.66073e-05	0.330462	0.152	0.089	1	3	4930453N24Rik
Ndufa11	0.000100315	0.266775	0.41	0.306	1	3	Ndufa11
Txndc17	0.000108155	0.269707	0.438	0.334	1	3	Txndc17
Capg	0.000108297	0.346501	0.249	0.168	1	3	Capg
Ctsa	0.000109367	0.352952	0.258	0.175	1	3	Ctsa
Ndufa7	0.000115926	0.271648	0.532	0.427	1	3	Ndufa7
Mien1	0.000141168	0.292574	0.263	0.179	1	3	Mien1
Pdcd10	0.000143427	0.252444	0.363	0.261	1	3	Pdcd10
Rpl13a	0.00015126	0.336787	0.432	0.336	1	3	Rpl13a
Tmem126a	0.000158351	0.296087	0.166	0.101	1	3	Tmem126a
Dbi	0.000163201	0.265483	0.418	0.318	1	3	Dbi
Dok2	0.000196676	0.250077	0.166	0.101	1	3	Dok2
Psmb5	0.000206927	0.272966	0.341	0.249	1	3	Psmb5
Tma7	0.000227927	0.307961	0.604	0.495	1	3	Tma7
Commd6	0.000243602	0.282499	0.199	0.128	1	3	Commd6
Vdac2	0.000263205	0.286873	0.302	0.218	1	3	Vdac2
Lamtor5	0.000280319	0.281822	0.285	0.205	1	3	Lamtor5
Ass1	0.000286657	0.271725	0.163	0.101	1	3	Ass1
Lrrc8c	0.000304939	0.289303	0.194	0.126	1	3	Lrrc8c
Fam189b	0.000316316	0.288023	0.197	0.127	1	3	Fam189b
Mrpl21	0.000327778	0.357063	0.199	0.134	1	3	Mrpl21
Tesc	0.000459164	0.255825	0.139	0.083	1	3	Tesc
Cd8b1	0.000476421	0.371858	0.166	0.103	1	3	Cd8b1
Cops9	0.000502007	0.280709	0.391	0.297	1	3	Cops9
Ndufa2	0.00060504	0.264202	0.54	0.443	1	3	Ndufa2
Capn2	0.000621644	0.432706	0.114	0.066	1	3	Capn2
Itgb1bp1	0.000692789	0.283479	0.141	0.086	1	3	Itgb1bp1
Gstp3	0.000756708	0.274403	0.13	0.078	1	3	Gstp3
Srp19	0.000795013	0.280727	0.302	0.222	1	3	Srp19
Ap2s1	0.000841808	0.282086	0.277	0.205	1	3	Ap2s1
Glipr1	0.000900554	0.266031	0.235	0.166	1	3	Glipr1
Pgls	0.000987211	0.258132	0.296	0.219	1	3	Pgls
Itgb11	0.00109802	0.275639	0.421	0.331	1	3	Itgb1
Gzma	0.00121842	0.83063	0.1	0.056	1	3	Gzma
Romo1	0.00125114	0.294108	0.321	0.249	1	3	Romo1
Tram1	0.00128865	0.263349	0.319	0.24	1	3	Tram1
Sec11c	0.00134502	0.254453	0.38	0.298	1	3	Sec11c
Selenow	0.0014914	0.258929	0.321	0.243	1	3	Selenow
Rac1	0.00160405	0.283768	0.474	0.389	1	3	Rac1
Gm12840	0.00207941	0.301662	0.133	0.084	1	3	Gm12840
Mcrip1	0.00260657	0.357317	0.147	0.096	1	3	Mcrip1
D16Ertd472e1	0.00269624	0.323309	0.233	0.172	1	3	D16Ertd472e
Mrpl32	0.00304511	0.316117	0.188	0.134	1	3	Mrpl32
Adgre5	0.00399516	0.264663	0.266	0.201	1	3	Adgre5
Ift20	0.00508379	0.325015	0.199	0.145	1	3	Ift20
Ccdc124	0.00543283	0.261273	0.177	0.126	1	3	Ccdc124
Ifitm3	0.00657603	0.381373	0.41	0.336	1	3	Ifitm3
Tmem9b	0.00678621	0.252236	0.13	0.087	1	3	Tmem9b
Slamf7	0.00800471	0.287629	0.155	0.11	1	3	Slamf7
Sms	0.00892602	0.368424	0.183	0.136	1	3	Sms
Rasgrp2	0.00900038	0.34486	0.1	0.064	1	3	Rasgrp2
Myo1f	0.00954798	0.275987	0.152	0.108	1	3	Myo1f
Ube2n	0.00984921	0.264264	0.163	0.118	1	3	Ube2n
Stmn1	0	2.90877	0.873	0.053	0	4	Stmn1
Pclaf	0	2.83819	0.783	0.031	0	4	Pclaf
Birc5	0	2.32342	0.679	0.022	0	4	Birc5
Hist1h1b	4.11829e-295	3.00641	0.679	0.03	7.3182e-291	4	Hist1h1b
Mki67	5.37626e-281	2.5377	0.763	0.052	9.55362e-277	4	Mki67
Nusap1	5.64293e-275	2.08571	0.555	0.011	1.00275e-270	4	Nusap1
Hist1h2ae	1.39614e-271	2.73877	0.578	0.016	2.48094e-267	4	Hist1h2ae
Cdca8	9.58754e-269	1.89539	0.566	0.015	1.70371e-264	4	Cdca8
Hist1h2ap	5.20717e-267	2.80965	0.607	0.024	9.25314e-263	4	Hist1h2ap
Ube2c	8.09821e-265	2.56666	0.592	0.021	1.43905e-260	4	Ube2c
Top2a	3.34387e-262	2.73371	0.812	0.081	5.94206e-258	4	Top2a
Cks1b	7.2387e-233	1.92419	0.607	0.035	1.28632e-228	4	Cks1b
Cenpf	1.00519e-228	2.19081	0.503	0.015	1.78623e-224	4	Cenpf
Hist1h3c	8.38525e-224	1.82482	0.448	0.008	1.49006e-219	4	Hist1h3c
Ccna2	1.66653e-217	1.51835	0.465	0.012	2.96143e-213	4	Ccna2
Kif11	2.15306e-207	1.45656	0.431	0.009	3.82598e-203	4	Kif11
Cdk1	2.46354e-206	1.45027	0.451	0.013	4.37771e-202	4	Cdk1
Spc24	5.2156e-203	1.34341	0.436	0.011	9.26812e-199	4	Spc24
Prc1	5.30051e-199	1.76634	0.506	0.025	9.419e-195	4	Prc1
Tuba1b	1.45642e-198	2.34561	0.867	0.163	2.58806e-194	4	Tuba1b
Cdca3	3.61576e-193	1.28172	0.405	0.009	6.42521e-189	4	Cdca3
Rrm2	4.21015e-188	1.3051	0.416	0.012	7.48143e-184	4	Rrm2
Tpx2	6.13823e-186	1.32333	0.419	0.013	1.09076e-181	4	Tpx2
Hmgb2	1.2613e-176	2.60332	0.994	0.528	2.24134e-172	4	Hmgb2
H2afx	3.07391e-176	1.64142	0.488	0.031	5.46233e-172	4	H2afx
Cenpa	6.71096e-174	1.90608	0.613	0.065	1.19254e-169	4	Cenpa
Smc2	1.89542e-170	1.61858	0.601	0.061	3.36816e-166	4	Smc2
Ccnb2	1.83857e-169	1.49899	0.428	0.02	3.26714e-165	4	Ccnb2
Cks2	2.30531e-169	1.76969	0.607	0.066	4.09653e-165	4	Cks2
Hist1h4d	2.77864e-167	1.63059	0.494	0.036	4.93764e-163	4	Hist1h4d
Aurkb	1.75802e-165	1.04108	0.347	0.007	3.124e-161	4	Aurkb
Fbxo5	1.9337e-165	1.20829	0.338	0.006	3.43618e-161	4	Fbxo5
Tubb5	5.84957e-163	2.2356	0.928	0.281	1.03947e-158	4	Tubb5
Asf1b	2.67633e-161	1.21963	0.364	0.011	4.75583e-157	4	Asf1b
Knl1	9.03195e-160	1.22247	0.347	0.009	1.60498e-155	4	Knl1
Cenpe	5.01695e-159	1.47008	0.376	0.014	8.91511e-155	4	Cenpe
Aspm	3.07343e-157	1.20792	0.306	0.004	5.46149e-153	4	Aspm
Hmmr	6.76035e-157	1.27171	0.341	0.009	1.20131e-152	4	Hmmr
Kif15	1.58138e-155	1.16313	0.384	0.016	2.81011e-151	4	Kif15
Lmnb1	7.39477e-155	1.44293	0.564	0.06	1.31405e-150	4	Lmnb1
Tacc3	2.4581e-147	1.06123	0.338	0.011	4.36805e-143	4	Tacc3
Clspn	1.15093e-146	1.17137	0.335	0.011	2.0452e-142	4	Clspn
Tubb4b	7.00541e-142	1.6929	0.604	0.085	1.24486e-137	4	Tubb4b
Esco2	5.99725e-141	1.09751	0.292	0.006	1.06571e-136	4	Esco2
Tmpo	1.81253e-137	1.5777	0.717	0.131	3.22087e-133	4	Tmpo
Ncapg	2.52916e-134	0.914428	0.309	0.01	4.49432e-130	4	Ncapg
Cdc20	5.27045e-132	1.18163	0.289	0.008	9.36559e-128	4	Cdc20
Rrm1	1.8498e-131	1.13904	0.434	0.037	3.2871e-127	4	Rrm1
Gmnn	5.80871e-131	1.25721	0.471	0.048	1.03221e-126	4	Gmnn
Hist1h3e	6.88287e-131	1.02723	0.303	0.01	1.22309e-126	4	Hist1h3e
Incenp	6.53422e-130	1.22088	0.41	0.032	1.16113e-125	4	Incenp
Tyms	8.16169e-130	1.07125	0.408	0.031	1.45033e-125	4	Tyms
Smc4	2.02654e-129	1.50181	0.775	0.165	3.60117e-125	4	Smc4
Hist1h1d	6.42002e-129	1.17031	0.405	0.031	1.14084e-124	4	Hist1h1d
Ccnb1	2.76308e-128	0.987623	0.301	0.01	4.91e-124	4	Ccnb1
Mad2l1	1.15683e-127	1.02508	0.35	0.02	2.05569e-123	4	Mad2l1
Spc25	1.554e-127	0.937794	0.263	0.005	2.76145e-123	4	Spc25
Plk1	1.72711e-127	0.883833	0.272	0.006	3.06907e-123	4	Plk1
Hmgn2	6.786e-127	1.44488	0.569	0.081	1.20587e-122	4	Hmgn2
Lig1	4.04581e-126	1.16906	0.422	0.037	7.1894e-122	4	Lig1
Tk1	1.70664e-124	0.898689	0.292	0.01	3.0327e-120	4	Tk1
Ptma	5.07423e-122	1.6151	0.98	0.731	9.01691e-118	4	Ptma
Mis18bp1	3.44035e-121	1.03026	0.263	0.006	6.1135e-117	4	Mis18bp1
H2afz	2.2764e-120	1.78738	0.965	0.518	4.04516e-116	4	H2afz
Tuba1c	1.79067e-119	1.29351	0.512	0.068	3.18203e-115	4	Tuba1c
Ndc80	2.27731e-119	0.906327	0.251	0.005	4.04678e-115	4	Ndc80
Mcm5	1.31763e-117	0.980545	0.367	0.028	2.34142e-113	4	Mcm5
Kif23	1.0754e-114	0.881033	0.283	0.012	1.91099e-110	4	Kif23
Hist1h2bj	1.7245e-114	0.780273	0.24	0.005	3.06444e-110	4	Hist1h2bj
Ncapg2	6.64283e-114	0.828483	0.324	0.02	1.18043e-109	4	Ncapg2
Ccdc34	7.13904e-114	1.18088	0.428	0.045	1.26861e-109	4	Ccdc34
Racgap1	7.88324e-114	1.12506	0.419	0.043	1.40085e-109	4	Racgap1
Hist1h1e	4.59502e-113	1.66702	0.604	0.114	8.16535e-109	4	Hist1h1e
Lockd	1.1329e-112	1.22806	0.439	0.049	2.01316e-108	4	Lockd
Sgo1	1.14866e-112	0.951392	0.263	0.009	2.04117e-108	4	Sgo1
Anp32e	7.85848e-112	1.30291	0.676	0.137	1.39645e-107	4	Anp32e
Ube2s	1.46989e-111	1.35582	0.639	0.123	2.61199e-107	4	Ube2s
Kif22	7.37682e-109	0.945985	0.26	0.01	1.31086e-104	4	Kif22
Hist1h2ab	5.76563e-108	0.85958	0.211	0.002	1.02455e-103	4	Hist1h2ab
Hist2h2ac	1.24546e-107	1.08741	0.292	0.016	2.21318e-103	4	Hist2h2ac
Ncaph	3.98858e-107	0.832565	0.263	0.01	7.08771e-103	4	Ncaph
Cdkn3	1.52862e-105	0.915537	0.237	0.007	2.71636e-101	4	Cdkn3
Ckap2l	1.07095e-103	0.7593	0.231	0.006	1.90307e-99	4	Ckap2l
Alyref	1.79625e-103	0.998016	0.546	0.09	3.19194e-99	4	Alyref
Kif4	1.07112e-101	0.805951	0.22	0.005	1.90338e-97	4	Kif4
Cenpk	1.51517e-100	0.799344	0.254	0.011	2.69246e-96	4	Cenpk
Nasp	1.85001e-99	1.02586	0.483	0.072	3.28747e-95	4	Nasp
Mcm7	3.71066e-99	0.968576	0.347	0.033	6.59385e-95	4	Mcm7
Cit	3.76121e-99	0.833698	0.225	0.007	6.68366e-95	4	Cit
Rad51ap1	6.92891e-99	0.795617	0.217	0.006	1.23127e-94	4	Rad51ap1
Depdc1a	3.33687e-98	0.657207	0.194	0.002	5.92961e-94	4	Depdc1a
Ezh2	3.61526e-98	1.06067	0.497	0.079	6.42431e-94	4	Ezh2
Hist1h2bb	1.18906e-96	0.777194	0.188	0.002	2.11295e-92	4	Hist1h2bb
Dlgap5	2.1013e-96	0.806334	0.266	0.015	3.73401e-92	4	Dlgap5
Uhrf1	5.33955e-96	0.779141	0.254	0.013	9.48837e-92	4	Uhrf1
Shcbp1	4.94688e-95	0.701697	0.205	0.005	8.7906e-91	4	Shcbp1
Aurka	5.39215e-95	0.673806	0.188	0.002	9.58185e-91	4	Aurka
Hjurp	2.4719e-93	1.03098	0.416	0.056	4.39257e-89	4	Hjurp
Ska1	2.48783e-93	0.623009	0.191	0.003	4.42088e-89	4	Ska1
Dut	1.58524e-92	1.42686	0.656	0.164	2.81698e-88	4	Dut
Nucks1	1.76895e-92	1.20399	0.743	0.199	3.14343e-88	4	Nucks1
Cenph	3.27241e-92	0.711694	0.202	0.005	5.81507e-88	4	Cenph
Nuf2	1.69968e-91	0.697024	0.188	0.003	3.02034e-87	4	Nuf2
Cenpw	3.68548e-91	1.0009	0.37	0.044	6.5491e-87	4	Cenpw
Bub1b	4.20629e-91	0.733833	0.223	0.009	7.47459e-87	4	Bub1b
Hist1h3i	2.45895e-90	0.711206	0.197	0.005	4.36956e-86	4	Hist1h3i
Hmgb3	4.03905e-90	0.763578	0.266	0.018	7.17738e-86	4	Hmgb3
Kif20b	5.3264e-90	0.887127	0.266	0.018	9.46501e-86	4	Kif20b
Rad51	1.05036e-89	0.652886	0.208	0.007	1.86649e-85	4	Rad51
Bub1	2.54212e-88	0.610128	0.188	0.004	4.51735e-84	4	Bub1
Sgo2a	2.76657e-88	0.691644	0.182	0.003	4.91619e-84	4	Sgo2a
Rfc4	3.31511e-88	0.631324	0.26	0.017	5.89095e-84	4	Rfc4
Cenpm	1.60207e-87	0.728848	0.223	0.01	2.84687e-83	4	Cenpm
Neil3	9.45415e-87	0.586506	0.179	0.003	1.68e-82	4	Neil3
Selenoh	3.48698e-86	1.0988	0.546	0.112	6.19636e-82	4	Selenoh
Pcna	4.55295e-86	0.965903	0.494	0.089	8.0906e-82	4	Pcna
Plk4	6.59018e-86	0.762457	0.263	0.018	1.17108e-81	4	Plk4
Rad21	7.65083e-85	0.989696	0.59	0.129	1.35955e-80	4	Rad21
Knstrn	8.64248e-84	0.740148	0.22	0.011	1.53577e-79	4	Knstrn
Orc6	6.63839e-83	0.742879	0.306	0.031	1.17964e-78	4	Orc6
H2afv	7.59246e-83	1.37451	0.717	0.216	1.34918e-78	4	H2afv
Atad2	2.39454e-81	0.964692	0.445	0.077	4.2551e-77	4	Atad2
Cep55	2.13279e-79	0.791794	0.176	0.005	3.78997e-75	4	Cep55
Cbx5	3.20072e-79	0.913563	0.428	0.072	5.68768e-75	4	Cbx5
E2f8	1.58686e-78	0.524377	0.185	0.006	2.81986e-74	4	E2f8
Banf1	2.24033e-78	0.947137	0.601	0.144	3.98107e-74	4	Banf1
Ncapd3	1.16614e-77	0.653209	0.292	0.03	2.07222e-73	4	Ncapd3
Hist2h2bb	1.96064e-77	0.695151	0.168	0.004	3.48406e-73	4	Hist2h2bb
Trip13	2.3254e-77	0.569654	0.165	0.004	4.13223e-73	4	Trip13
Pmf1	1.48806e-76	0.697315	0.269	0.025	2.64427e-72	4	Pmf1
Ckap5	3.08793e-76	0.988699	0.393	0.063	5.48724e-72	4	Ckap5
Hmgb1	1.19014e-75	1.19096	0.957	0.582	2.11488e-71	4	Hmgb1
Ckap2	4.24604e-75	0.750576	0.176	0.006	7.54522e-71	4	Ckap2
Mcm3	1.22781e-73	0.851872	0.303	0.036	2.18182e-69	4	Mcm3
Hist1h4i	1.99584e-73	0.621834	0.251	0.022	3.5466e-69	4	Hist1h4i
Ran	1.44841e-72	1.15836	0.78	0.285	2.57382e-68	4	Ran
Kif2c	1.99346e-72	0.572868	0.153	0.003	3.54239e-68	4	Kif2c
Prim1	3.70096e-72	0.587446	0.231	0.018	6.5766e-68	4	Prim1
Hells	1.03404e-71	0.772615	0.303	0.037	1.8375e-67	4	Hells
Dek	1.16991e-71	1.18851	0.754	0.264	2.07893e-67	4	Dek
Hist1h3f	3.3357e-71	0.556025	0.162	0.005	5.92754e-67	4	Hist1h3f
Prr11	3.59797e-71	0.537752	0.136	0.001	6.39359e-67	4	Prr11
Arhgap11a	3.86464e-71	0.74002	0.22	0.016	6.86746e-67	4	Arhgap11a
Phgdh	2.59142e-70	0.699611	0.321	0.043	4.60495e-66	4	Phgdh
Rangap1	3.56548e-70	0.725565	0.361	0.057	6.33585e-66	4	Rangap1
Ect2	2.10111e-69	0.532863	0.171	0.007	3.73367e-65	4	Ect2
Hist1h2bm	2.43338e-69	0.524892	0.153	0.004	4.32411e-65	4	Hist1h2bm
Pbk	2.6252e-69	0.509278	0.142	0.002	4.66498e-65	4	Pbk
Hist1h2ak	2.95807e-69	0.492657	0.139	0.002	5.25649e-65	4	Hist1h2ak
Slbp	5.5443e-69	0.909214	0.517	0.12	9.85223e-65	4	Slbp
Dbf4	1.17144e-68	0.773326	0.315	0.043	2.08165e-64	4	Dbf4
Spag5	3.22113e-68	0.496123	0.156	0.005	5.72394e-64	4	Spag5
Nek2	6.61701e-68	0.59895	0.13	0.001	1.17584e-63	4	Nek2
Anp32b	1.00569e-67	1.07939	0.795	0.3	1.78711e-63	4	Anp32b
Cdca2	1.35617e-67	0.591168	0.145	0.003	2.40991e-63	4	Cdca2
Kif18b	1.36138e-67	0.571749	0.136	0.002	2.41918e-63	4	Kif18b
Srsf7	2.95221e-67	0.841107	0.529	0.126	5.24608e-63	4	Srsf7
Lsm3	7.82276e-67	0.706144	0.474	0.101	1.3901e-62	4	Lsm3
Hnrnpab	9.12366e-67	0.947526	0.72	0.235	1.62127e-62	4	Hnrnpab
Kif20a	1.03012e-66	0.555056	0.153	0.005	1.83052e-62	4	Kif20a
Kpna2	1.21759e-66	0.5161	0.197	0.013	2.16367e-62	4	Kpna2
Dtl	2.39615e-66	0.594232	0.214	0.017	4.25795e-62	4	Dtl
Pimreg	3.66703e-66	0.612944	0.142	0.003	6.51631e-62	4	Pimreg
Foxm1	4.99745e-66	0.549821	0.139	0.003	8.88048e-62	4	Foxm1
Snrpd1	5.50887e-66	0.851706	0.636	0.182	9.78926e-62	4	Snrpd1
Mcm4	1.04804e-65	0.814	0.298	0.041	1.86237e-61	4	Mcm4
Hist1h1a	1.27331e-64	0.482562	0.142	0.004	2.26267e-60	4	Hist1h1a
Bub3	8.87566e-64	0.90209	0.488	0.116	1.57721e-59	4	Bub3
Hist1h2be	2.19774e-63	0.580213	0.182	0.011	3.90539e-59	4	Hist1h2be
Mxd3	6.07934e-63	0.502855	0.13	0.002	1.0803e-58	4	Mxd3
Usp1	6.7027e-63	0.744567	0.396	0.077	1.19107e-58	4	Usp1
Cdc45	6.35482e-62	0.433531	0.142	0.004	1.12925e-57	4	Cdc45
Tipin	1.7167e-61	0.629982	0.324	0.052	3.05058e-57	4	Tipin
Dnmt1	2.76939e-61	0.759929	0.422	0.088	4.9212e-57	4	Dnmt1
Kif14	2.8034e-61	0.516469	0.13	0.003	4.98164e-57	4	Kif14
Cdca5	4.0298e-60	0.54848	0.136	0.004	7.16096e-56	4	Cdca5
Jpt1	4.54221e-60	0.91027	0.725	0.25	8.07151e-56	4	Jpt1
Smc1a	9.42066e-60	0.75262	0.483	0.118	1.67405e-55	4	Smc1a
Hdgf	2.27891e-59	0.84899	0.555	0.153	4.04963e-55	4	Hdgf
Hat1	5.72621e-59	0.532782	0.275	0.037	1.01755e-54	4	Hat1
Pola1	9.68625e-59	0.558747	0.202	0.018	1.72125e-54	4	Pola1
Ube2t	1.06919e-58	0.680253	0.182	0.013	1.89995e-54	4	Ube2t
Bard1	2.47387e-58	0.50928	0.162	0.009	4.39607e-54	4	Bard1
Fignl1	2.47552e-58	0.458846	0.145	0.006	4.39901e-54	4	Fignl1
Spdl1	4.51622e-58	0.409635	0.124	0.003	8.02533e-54	4	Spdl1
Tfdp1	1.05469e-57	0.647684	0.254	0.033	1.87418e-53	4	Tfdp1
Uchl5	1.13068e-57	0.613803	0.298	0.046	2.00922e-53	4	Uchl5
Hist1h4h	1.33798e-57	0.526476	0.159	0.009	2.37759e-53	4	Hist1h4h
Hmgn5	1.58647e-57	0.585409	0.309	0.05	2.81916e-53	4	Hmgn5
Rfc3	1.71046e-57	0.492684	0.251	0.032	3.03948e-53	4	Rfc3
Topbp1	1.80936e-57	0.630947	0.347	0.064	3.21523e-53	4	Topbp1
Dnajc9	3.00608e-57	0.740107	0.46	0.11	5.3418e-53	4	Dnajc9
Lsm5	4.51796e-57	0.830439	0.671	0.221	8.02841e-53	4	Lsm5
Nap1l1	5.74319e-57	0.910397	0.714	0.258	1.02056e-52	4	Nap1l1
Psat1	5.9185e-57	0.470908	0.231	0.026	1.05172e-52	4	Psat1
Trim59	1.32491e-56	0.741226	0.269	0.038	2.35436e-52	4	Trim59
Ttk	1.65096e-56	0.485544	0.121	0.003	2.93375e-52	4	Ttk
Sapcd2	1.78229e-56	0.479787	0.116	0.002	3.16713e-52	4	Sapcd2
Brca1	2.22709e-56	0.489996	0.139	0.006	3.95754e-52	4	Brca1
Diaph3	3.60563e-56	0.503159	0.147	0.007	6.4072e-52	4	Diaph3
C330027C09Rik	3.8538e-56	0.583	0.165	0.011	6.8482e-52	4	C330027C09Rik
Lbr	4.54491e-56	0.704731	0.54	0.146	8.0763e-52	4	Lbr
Cdkn2c	1.45631e-55	0.779442	0.286	0.045	2.58785e-51	4	Cdkn2c
Anln	2.98806e-55	0.587462	0.121	0.003	5.30979e-51	4	Anln
Exosc8	3.14218e-55	0.693069	0.546	0.152	5.58365e-51	4	Exosc8
Brip1	3.62463e-55	0.45111	0.121	0.003	6.44096e-51	4	Brip1
Chaf1a	4.50342e-55	0.39232	0.121	0.003	8.00258e-51	4	Chaf1a
Dhfr	4.86599e-55	0.445928	0.171	0.012	8.64686e-51	4	Dhfr
Lsm2	6.56796e-55	0.649043	0.364	0.074	1.16713e-50	4	Lsm2
Melk	7.01482e-55	0.441797	0.113	0.002	1.24653e-50	4	Melk
Ranbp1	1.28358e-54	0.872206	0.642	0.212	2.28092e-50	4	Ranbp1
Fen1	4.77587e-54	0.485148	0.214	0.024	8.48672e-50	4	Fen1
Kif18a	7.75504e-54	0.518164	0.145	0.008	1.37807e-49	4	Kif18a
Tcf19	9.62158e-54	0.441044	0.145	0.008	1.70975e-49	4	Tcf19
Ddx39	1.09794e-53	0.56076	0.364	0.075	1.95103e-49	4	Ddx39
Dctpp1	3.28195e-53	0.732162	0.393	0.088	5.83202e-49	4	Dctpp1
Cmc2	4.05753e-53	0.619054	0.364	0.075	7.21024e-49	4	Cmc2
Rfc5	1.22773e-52	0.465795	0.171	0.014	2.18168e-48	4	Rfc5
Ppia1	2.12543e-52	0.748679	0.974	0.87	3.77689e-48	4	Ppia
Lsm6	3.91161e-52	0.688983	0.564	0.168	6.95093e-48	4	Lsm6
Espl1	3.99375e-52	0.390002	0.118	0.004	7.09689e-48	4	Espl1
Tuba1a	4.14125e-52	0.697068	0.358	0.075	7.359e-48	4	Tuba1a
Blm	5.28224e-52	0.486093	0.185	0.017	9.38654e-48	4	Blm
Atad5	1.38143e-51	0.477955	0.182	0.017	2.45479e-47	4	Atad5
Cbx3	4.61484e-51	0.711138	0.653	0.219	8.20057e-47	4	Cbx3
Mns1	5.94728e-51	0.572331	0.197	0.021	1.05683e-46	4	Mns1
Srsf2	8.38228e-51	0.719476	0.633	0.212	1.48953e-46	4	Srsf2
Xpo1	1.36966e-50	0.552815	0.321	0.062	2.43389e-46	4	Xpo1
Cenpp	2.6149e-50	0.414959	0.11	0.003	4.64668e-46	4	Cenpp
Arl6ip1	2.6201e-50	1.22907	0.855	0.449	4.65592e-46	4	Arl6ip1
Hist1h2an	2.8585e-49	0.37813	0.116	0.004	5.07955e-45	4	Hist1h2an
Suz12	3.50817e-49	0.6536	0.448	0.118	6.23402e-45	4	Suz12
Nxt1	3.57288e-49	0.57905	0.283	0.05	6.34902e-45	4	Nxt1
Ticrr	3.86423e-49	0.35085	0.113	0.004	6.86673e-45	4	Ticrr
Kifc1	4.65194e-49	0.414286	0.113	0.004	8.2665e-45	4	Kifc1
Gpsm2	1.37111e-47	0.439047	0.11	0.004	2.43647e-43	4	Gpsm2
Hist1h2bn	1.95507e-47	0.346599	0.11	0.004	3.47415e-43	4	Hist1h2bn
Ncapd2	2.03737e-47	0.51806	0.168	0.016	3.6204e-43	4	Ncapd2
Haus4	2.66744e-47	0.396504	0.188	0.021	4.74004e-43	4	Haus4
Lin54	5.75153e-47	0.443508	0.173	0.017	1.02205e-42	4	Lin54
Srsf3	9.64944e-47	0.765222	0.754	0.307	1.71471e-42	4	Srsf3
Hist1h1c	1.21406e-46	0.601274	0.312	0.063	2.15738e-42	4	Hist1h1c
Hist1h3a	1.5798e-46	0.380079	0.136	0.009	2.8073e-42	4	Hist1h3a
Nsd2	1.80654e-46	0.588142	0.41	0.105	3.21022e-42	4	Nsd2
Ywhah	2.10756e-46	0.634455	0.624	0.211	3.74513e-42	4	Ywhah
Cdc6	2.81644e-46	0.345787	0.11	0.004	5.00481e-42	4	Cdc6
Rad54l	5.89341e-46	0.35143	0.107	0.004	1.04726e-41	4	Rad54l
Hsp90aa1	7.4668e-46	0.882604	0.76	0.338	1.32685e-41	4	Hsp90aa1
Casp8ap2	8.19671e-46	0.50513	0.335	0.073	1.45656e-41	4	Casp8ap2
Rbm3	9.69594e-46	0.850037	0.928	0.661	1.72297e-41	4	Rbm3
Rcc1	1.46082e-45	0.475887	0.13	0.008	2.59588e-41	4	Rcc1
Nrm	4.16493e-44	0.485943	0.173	0.019	7.40107e-40	4	Nrm
Supt16	1.06703e-43	0.523351	0.41	0.109	1.89612e-39	4	Supt16
Hpf1	1.10951e-43	0.565079	0.393	0.102	1.97161e-39	4	Hpf1
Sf3b2	2.22004e-43	0.624868	0.587	0.201	3.94502e-39	4	Sf3b2
Tagln21	5.19933e-43	0.761487	0.717	0.297	9.2392e-39	4	Tagln2
Dtymk	7.52521e-43	0.532203	0.341	0.08	1.33723e-38	4	Dtymk
Cdc25b	8.88072e-43	0.495931	0.217	0.033	1.5781e-38	4	Cdc25b
Gas2l3	1.04613e-42	0.538255	0.127	0.009	1.85897e-38	4	Gas2l3
Slc43a3	1.353e-42	0.402066	0.139	0.011	2.40428e-38	4	Slc43a3
Calm2	2.66741e-42	0.795201	0.746	0.321	4.73999e-38	4	Calm2
Pbdc1	8.07982e-42	0.468258	0.309	0.068	1.43578e-37	4	Pbdc1
Cenpl	1.42737e-41	0.447799	0.142	0.012	2.53643e-37	4	Cenpl
Smc3	1.42911e-41	0.62188	0.405	0.112	2.53952e-37	4	Smc3
Cbx1	1.44647e-41	0.534566	0.474	0.145	2.57038e-37	4	Cbx1
Siva1	3.18884e-41	0.480324	0.324	0.075	5.66656e-37	4	Siva1
Mcm2	3.88819e-41	0.477541	0.208	0.032	6.90931e-37	4	Mcm2
Hint1	4.37334e-41	0.807191	0.864	0.481	7.77143e-37	4	Hint1
Brd8	4.67261e-41	0.634782	0.335	0.082	8.30322e-37	4	Brd8
Tpm41	4.97468e-41	0.534153	0.592	0.206	8.84e-37	4	Tpm4
Cdkn2d	7.45036e-41	0.654767	0.37	0.097	1.32393e-36	4	Cdkn2d
Lgals11	2.11529e-40	0.87883	0.902	0.589	3.75887e-36	4	Lgals1
Agfg2	2.17671e-40	0.375817	0.176	0.022	3.86801e-36	4	Agfg2
Dck	2.48408e-40	0.431177	0.246	0.045	4.41421e-36	4	Dck
Anapc5	1.07843e-39	0.454757	0.289	0.063	1.91636e-35	4	Anapc5
G2e3	3.03941e-39	0.504677	0.208	0.033	5.40104e-35	4	G2e3
Syce2	3.62335e-39	0.344559	0.153	0.017	6.43869e-35	4	Syce2
Gins2	5.88812e-39	0.326652	0.127	0.01	1.04632e-34	4	Gins2
Cisd1	5.91514e-39	0.446513	0.364	0.096	1.05112e-34	4	Cisd1
Eif4a3	8.59767e-39	0.407617	0.396	0.11	1.52781e-34	4	Eif4a3
Rbl1	9.49821e-39	0.502781	0.231	0.042	1.68783e-34	4	Rbl1
Prdx4	1.11173e-38	0.330623	0.176	0.024	1.97554e-34	4	Prdx4
Cdc7	1.24515e-38	0.39138	0.147	0.016	2.21263e-34	4	Cdc7
Cdk2ap1	1.66304e-38	0.445185	0.327	0.08	2.95523e-34	4	Cdk2ap1
Nop58	3.34311e-38	0.54859	0.353	0.094	5.9407e-34	4	Nop58
Kmt5a	3.86286e-38	0.507865	0.344	0.089	6.8643e-34	4	Kmt5a
Nhp2	4.51648e-38	0.505021	0.367	0.1	8.02579e-34	4	Nhp2
Actb1	6.60555e-38	0.54571	0.994	0.972	1.17381e-33	4	Actb
Snrpa1	1.22487e-37	0.468123	0.327	0.082	2.1766e-33	4	Snrpa1
Fkbp2	2.51523e-37	0.459928	0.335	0.086	4.46957e-33	4	Fkbp2
Brca2	2.75943e-37	0.298007	0.118	0.009	4.9035e-33	4	Brca2
Rbbp7	3.59127e-37	0.481349	0.408	0.12	6.38168e-33	4	Rbbp7
Lsm4	3.72902e-37	0.541289	0.61	0.228	6.62647e-33	4	Lsm4
Impdh2	5.97829e-37	0.49379	0.277	0.063	1.06234e-32	4	Impdh2
Cenpc1	6.06683e-37	0.490986	0.191	0.03	1.07808e-32	4	Cenpc1
Calm3	6.07464e-37	0.649664	0.645	0.26	1.07946e-32	4	Calm3
Rpa3	6.11458e-37	0.517199	0.303	0.074	1.08656e-32	4	Rpa3
Cmtm7	6.44317e-37	0.502012	0.367	0.102	1.14495e-32	4	Cmtm7
Arsb	8.84738e-37	0.513162	0.376	0.106	1.57218e-32	4	Arsb
Cep295	1.00051e-36	0.39977	0.22	0.04	1.7779e-32	4	Cep295
Cse1l	1.24453e-36	0.349558	0.211	0.037	2.21152e-32	4	Cse1l
Ctcf	1.40181e-36	0.497503	0.506	0.17	2.49102e-32	4	Ctcf
Smc6	1.57674e-36	0.418014	0.462	0.147	2.80186e-32	4	Smc6
Hnrnpa3	1.59681e-36	0.685925	0.824	0.399	2.83752e-32	4	Hnrnpa3
U2af1	1.98821e-36	0.475131	0.465	0.15	3.53305e-32	4	U2af1
Dbi1	3.19564e-36	0.585101	0.688	0.281	5.67865e-32	4	Dbi
Dpy30	6.40051e-36	0.451682	0.358	0.098	1.13737e-31	4	Dpy30
Mis18a	8.7017e-36	0.375193	0.194	0.032	1.54629e-31	4	Mis18a
Rnps1	9.39106e-36	0.450622	0.384	0.113	1.66879e-31	4	Rnps1
Smchd11	9.5649e-36	0.417452	0.566	0.202	1.69968e-31	4	Smchd1
Rnaseh2b	1.44122e-35	0.438619	0.197	0.033	2.56105e-31	4	Rnaseh2b
Nelfe	1.63087e-35	0.443846	0.171	0.025	2.89805e-31	4	Nelfe
Mcm6	1.65355e-35	0.546542	0.367	0.106	2.93836e-31	4	Mcm6
Set	2.38918e-35	0.638481	0.731	0.322	4.24558e-31	4	Set
Rbbp8	2.42082e-35	0.372624	0.202	0.035	4.30179e-31	4	Rbbp8
Hnrnpd	3.45433e-35	0.555369	0.512	0.18	6.13835e-31	4	Hnrnpd
Nudt21	3.47341e-35	0.394191	0.451	0.146	6.17225e-31	4	Nudt21
Wdr76	5.4937e-35	0.439385	0.194	0.033	9.76231e-31	4	Wdr76
Ubald2	5.67052e-35	0.502048	0.471	0.158	1.00765e-30	4	Ubald2
Cdk4	6.08227e-35	0.416699	0.266	0.061	1.08082e-30	4	Cdk4
Psip1	6.08803e-35	0.508726	0.402	0.124	1.08184e-30	4	Psip1
Ptges3	6.82783e-35	0.459401	0.494	0.171	1.21331e-30	4	Ptges3
Ska2	8.00891e-35	0.529715	0.153	0.02	1.42318e-30	4	Ska2
Mrpl51	9.50799e-35	0.421779	0.454	0.147	1.68957e-30	4	Mrpl51
Ssrp1	1.09637e-34	0.531169	0.399	0.123	1.94824e-30	4	Ssrp1
Actn4	1.57824e-34	0.41635	0.425	0.133	2.80453e-30	4	Actn4
2007-09-01	1.64245e-34	0.487701	0.702	0.285	2.91863e-30	4	2007-09-01
Pold1	2.14168e-34	0.333836	0.136	0.015	3.80576e-30	4	Pold1
Nemp1	2.26963e-34	0.450193	0.118	0.011	4.03314e-30	4	Nemp1
Tkt	2.94105e-34	0.48064	0.399	0.124	5.22624e-30	4	Tkt
Actg11	3.01321e-34	0.635867	0.98	0.757	5.35448e-30	4	Actg1
Nop56	4.80108e-34	0.31027	0.266	0.061	8.53152e-30	4	Nop56
Nudc	6.84322e-34	0.350941	0.341	0.095	1.21604e-29	4	Nudc
Mrpl181	7.40968e-34	0.528085	0.488	0.172	1.3167e-29	4	Mrpl18
Hnrnpa1	1.0385e-33	0.52496	0.621	0.247	1.84541e-29	4	Hnrnpa1
Nsmce1	1.8855e-33	0.406673	0.251	0.057	3.35054e-29	4	Nsmce1
Rbmxl1	2.24007e-33	0.470577	0.249	0.056	3.9806e-29	4	Rbmxl1
Ezr	2.29124e-33	0.457609	0.462	0.156	4.07153e-29	4	Ezr
Pa2g4	2.3108e-33	0.447529	0.28	0.07	4.10629e-29	4	Pa2g4
Magoh	2.52027e-33	0.482611	0.526	0.191	4.47852e-29	4	Magoh
Bora	2.91135e-33	0.396957	0.142	0.018	5.17347e-29	4	Bora
Baz1b1	4.62015e-33	0.512365	0.396	0.126	8.21e-29	4	Baz1b
Haspin	5.12677e-33	0.300262	0.104	0.008	9.11027e-29	4	Haspin
Hprt	5.38994e-33	0.419447	0.483	0.169	9.57793e-29	4	Hprt
Emp31	7.75682e-33	0.662687	0.777	0.371	1.37839e-28	4	Emp3
Hirip3	1.10748e-32	0.351593	0.124	0.013	1.96799e-28	4	Hirip3
Tcp1	1.13317e-32	0.426681	0.451	0.152	2.01364e-28	4	Tcp1
Med30	1.62302e-32	0.443584	0.355	0.104	2.8841e-28	4	Med30
Nubp1	2.72841e-32	0.480359	0.269	0.067	4.84839e-28	4	Nubp1
Fam111a	2.79308e-32	0.367254	0.327	0.091	4.9633e-28	4	Fam111a
Ppih	2.96147e-32	0.305589	0.194	0.035	5.26254e-28	4	Ppih
Tpi1	3.10495e-32	0.611191	0.5	0.185	5.5175e-28	4	Tpi1
Rbbp4	3.43041e-32	0.405428	0.448	0.15	6.09584e-28	4	Rbbp4
Ccne1	3.453e-32	0.353255	0.136	0.017	6.13599e-28	4	Ccne1
Nme1	4.10771e-32	0.595618	0.636	0.276	7.2994e-28	4	Nme1
E2f2	4.42593e-32	0.41682	0.147	0.02	7.86488e-28	4	E2f2
Ing1	5.10343e-32	0.376212	0.298	0.079	9.0688e-28	4	Ing1
Snrpb	5.95204e-32	0.502533	0.624	0.257	1.05768e-27	4	Snrpb
Crip11	5.99269e-32	0.772334	0.928	0.625	1.0649e-27	4	Crip1
Rif1	6.3906e-32	0.360615	0.329	0.093	1.13561e-27	4	Rif1
Syncrip	6.64543e-32	0.365506	0.425	0.139	1.18089e-27	4	Syncrip
Atf1	7.63843e-32	0.319231	0.286	0.073	1.35735e-27	4	Atf1
Hp1bp3	8.68813e-32	0.417596	0.569	0.217	1.54388e-27	4	Hp1bp3
Sumo2	9.34221e-32	0.635423	0.861	0.459	1.66011e-27	4	Sumo2
Eif5a	1.02651e-31	0.650237	0.671	0.313	1.82411e-27	4	Eif5a
Pgk1	1.07264e-31	0.508119	0.607	0.247	1.90608e-27	4	Pgk1
Eri1	1.17388e-31	0.42675	0.243	0.055	2.08598e-27	4	Eri1
Anapc15	1.40965e-31	0.390913	0.194	0.037	2.50496e-27	4	Anapc15
Dnajc2	1.52355e-31	0.409442	0.41	0.134	2.70734e-27	4	Dnajc2
Chaf1b	1.58727e-31	0.371977	0.118	0.012	2.82057e-27	4	Chaf1b
Zfp911	1.67155e-31	0.415094	0.503	0.183	2.97034e-27	4	Zfp91
Tceal9	2.22875e-31	0.330732	0.312	0.085	3.96049e-27	4	Tceal9
Mthfd2	2.50004e-31	0.383952	0.269	0.067	4.44256e-27	4	Mthfd2
Phf5a	2.59655e-31	0.388901	0.405	0.132	4.61407e-27	4	Phf5a
Rfwd3	4.646e-31	0.396804	0.185	0.034	8.25595e-27	4	Rfwd3
Snrpg	5.70061e-31	0.569709	0.803	0.405	1.013e-26	4	Snrpg
Ubl4a	6.59605e-31	0.365626	0.254	0.062	1.17212e-26	4	Ubl4a
Rfc2	7.4583e-31	0.31783	0.257	0.063	1.32534e-26	4	Rfc2
Cyc1	7.51858e-31	0.315452	0.367	0.114	1.33605e-26	4	Cyc1
Txnl1	7.89552e-31	0.353018	0.37	0.115	1.40303e-26	4	Txnl1
Psmd13	8.8557e-31	0.383574	0.361	0.111	1.57366e-26	4	Psmd13
Stip1	1.08248e-30	0.311924	0.254	0.061	1.92357e-26	4	Stip1
Hdac1	2.3535e-30	0.409727	0.393	0.129	4.18217e-26	4	Hdac1
Cox6a11	4.03465e-30	0.437282	0.688	0.297	7.16957e-26	4	Cox6a1
Rnaseh2c	4.5124e-30	0.380934	0.483	0.175	8.01854e-26	4	Rnaseh2c
1700097N02Rik	4.87716e-30	0.486846	0.156	0.025	8.66671e-26	4	1700097N02Rik
Snrpe	4.91854e-30	0.626161	0.812	0.461	8.74025e-26	4	Snrpe
Srsf10	5.25263e-30	0.384973	0.39	0.127	9.33393e-26	4	Srsf10
Emd	6.60767e-30	0.423893	0.335	0.101	1.17418e-25	4	Emd
Gapdh	8.5108e-30	0.619762	0.913	0.649	1.51237e-25	4	Gapdh
Ybx3	1.03584e-29	0.409166	0.382	0.124	1.84069e-25	4	Ybx3
U2af2	1.16221e-29	0.376979	0.353	0.109	2.06524e-25	4	U2af2
Vim1	1.55548e-29	0.613174	0.844	0.459	2.76409e-25	4	Vim
Kpnb1	1.77524e-29	0.250878	0.315	0.09	3.15461e-25	4	Kpnb1
Dazap1	1.84654e-29	0.355286	0.275	0.073	3.28131e-25	4	Dazap1
Hnrnpu	2.22632e-29	0.532543	0.645	0.282	3.95616e-25	4	Hnrnpu
Plp2	2.76362e-29	0.35068	0.251	0.063	4.91096e-25	4	Plp2
Nsmce4a	3.02124e-29	0.368371	0.353	0.11	5.36875e-25	4	Nsmce4a
Tsn	3.79501e-29	0.372328	0.468	0.171	6.74373e-25	4	Tsn
Nup62	3.91648e-29	0.344297	0.182	0.035	6.95958e-25	4	Nup62
Wee1	3.93295e-29	0.31388	0.11	0.012	6.98885e-25	4	Wee1
Ppp1cc	4.77957e-29	0.457034	0.59	0.24	8.4933e-25	4	Ppp1cc
Raly	5.47364e-29	0.425493	0.413	0.143	9.72666e-25	4	Raly
Sdf2l1	5.4985e-29	0.37314	0.217	0.049	9.77084e-25	4	Sdf2l1
Ybx1	6.78759e-29	0.625192	0.812	0.448	1.20615e-24	4	Ybx1
Pold3	6.83146e-29	0.330532	0.182	0.035	1.21395e-24	4	Pold3
Ppil1	8.05251e-29	0.364512	0.217	0.049	1.43093e-24	4	Ppil1
Chchd1	8.06866e-29	0.310799	0.408	0.138	1.4338e-24	4	Chchd1
Ssna1	8.56715e-29	0.384922	0.318	0.095	1.52238e-24	4	Ssna1
Sass6	1.13298e-28	0.250504	0.104	0.01	2.0133e-24	4	Sass6
Tex30	1.22054e-28	0.292142	0.15	0.024	2.1689e-24	4	Tex30
Psmb2	1.66174e-28	0.420393	0.595	0.245	2.95292e-24	4	Psmb2
Cdca4	1.78639e-28	0.334214	0.225	0.053	3.17441e-24	4	Cdca4
Ppp4c	2.76537e-28	0.31311	0.373	0.122	4.91407e-24	4	Ppp4c
Mis12	2.84912e-28	0.320877	0.162	0.028	5.06288e-24	4	Mis12
Rfc1	4.60676e-28	0.257415	0.231	0.056	8.18622e-24	4	Rfc1
Nono	4.66852e-28	0.360685	0.48	0.179	8.29596e-24	4	Nono
Rbm28	5.08803e-28	0.375519	0.277	0.077	9.04143e-24	4	Rbm28
Gm42047	6.17122e-28	0.439535	0.147	0.024	1.09663e-23	4	Gm42047
Mms22l	6.63698e-28	0.279578	0.107	0.012	1.17939e-23	4	Mms22l
Manf	1.02995e-27	0.43334	0.497	0.195	1.83022e-23	4	Manf
Odf2	1.27528e-27	0.418731	0.202	0.045	2.26617e-23	4	Odf2
Vma21	2.03343e-27	0.270752	0.295	0.086	3.6134e-23	4	Vma21
Ap2s11	2.27276e-27	0.346619	0.474	0.178	4.03869e-23	4	Ap2s1
Sarnp	2.28772e-27	0.259174	0.483	0.18	4.06528e-23	4	Sarnp
Lsm8	2.5818e-27	0.33222	0.361	0.119	4.58786e-23	4	Lsm8
1810037I17Rik	2.85852e-27	0.514398	0.717	0.346	5.07959e-23	4	1810037I17Rik
Mapre1	3.2943e-27	0.302881	0.416	0.147	5.85397e-23	4	Mapre1
Prim2	3.60046e-27	0.253027	0.107	0.012	6.39801e-23	4	Prim2
Csrp1	3.66119e-27	0.361022	0.223	0.054	6.50594e-23	4	Csrp1
Cbfb	3.8246e-27	0.267828	0.353	0.114	6.79632e-23	4	Cbfb
Luc7l3	4.41825e-27	0.273968	0.442	0.161	7.85123e-23	4	Luc7l3
Scaf11	4.73891e-27	0.296086	0.436	0.159	8.42104e-23	4	Scaf11
Nt5c3b	5.23008e-27	0.312628	0.202	0.046	9.29385e-23	4	Nt5c3b
Rdx	5.46011e-27	0.404562	0.416	0.15	9.70262e-23	4	Rdx
Sec11c1	5.79003e-27	0.47039	0.621	0.265	1.02889e-22	4	Sec11c
Ywhae	6.58653e-27	0.437519	0.575	0.246	1.17043e-22	4	Ywhae
Ywhaq	7.54553e-27	0.368784	0.448	0.167	1.34084e-22	4	Ywhaq
Hnrnpul1	8.24472e-27	0.416033	0.35	0.115	1.46509e-22	4	Hnrnpul1
Pcnt	9.05779e-27	0.342016	0.197	0.044	1.60957e-22	4	Pcnt
Eloc	1.12863e-26	0.306514	0.587	0.241	2.00557e-22	4	Eloc
Ncl	1.13087e-26	0.618444	0.772	0.407	2.00955e-22	4	Ncl
Hsp90b11	1.16649e-26	0.457257	0.743	0.365	2.07285e-22	4	Hsp90b1
Hspd1	1.35552e-26	0.484892	0.384	0.136	2.40876e-22	4	Hspd1
Smarcc1	1.61197e-26	0.401429	0.263	0.074	2.86447e-22	4	Smarcc1
Gtf2h5	1.77e-26	0.330324	0.529	0.212	3.14529e-22	4	Gtf2h5
Srsf1	2.10366e-26	0.39838	0.355	0.121	3.7382e-22	4	Srsf1
Nup88	2.17661e-26	0.28318	0.208	0.049	3.86784e-22	4	Nup88
Reep4	2.36035e-26	0.299724	0.127	0.019	4.19435e-22	4	Reep4
Ndufa9	4.19093e-26	0.322022	0.26	0.073	7.44729e-22	4	Ndufa9
Tpm31	4.57058e-26	0.5159	0.757	0.389	8.12191e-22	4	Tpm3
Psma1	4.92604e-26	0.339854	0.561	0.23	8.75357e-22	4	Psma1
Dynll2	5.2703e-26	0.323984	0.324	0.104	9.36532e-22	4	Dynll2
Smarca5	5.49307e-26	0.319748	0.465	0.177	9.76119e-22	4	Smarca5
Calm11	6.5951e-26	0.483176	0.925	0.636	1.17195e-21	4	Calm1
Terf1	7.4303e-26	0.440634	0.211	0.051	1.32036e-21	4	Terf1
Snrnp25	8.27747e-26	0.288261	0.22	0.055	1.47091e-21	4	Snrnp25
Phb2	1.01454e-25	0.353293	0.382	0.135	1.80284e-21	4	Phb2
Pfdn6	1.33564e-25	0.363459	0.358	0.124	2.37344e-21	4	Pfdn6
Cdk2	1.4201e-25	0.322648	0.104	0.012	2.52351e-21	4	Cdk2
Casp3	1.42611e-25	0.290083	0.448	0.169	2.53419e-21	4	Casp3
Gltp	1.55278e-25	0.329653	0.393	0.14	2.75929e-21	4	Gltp
Uba1	1.65166e-25	0.387755	0.416	0.156	2.935e-21	4	Uba1
Hmgxb4	2.15488e-25	0.280061	0.147	0.026	3.82922e-21	4	Hmgxb4
Suv39h1	2.16683e-25	0.264459	0.118	0.017	3.85046e-21	4	Suv39h1
Ssr2	2.24831e-25	0.353232	0.344	0.116	3.99524e-21	4	Ssr2
Sf3b5	2.38867e-25	0.360422	0.552	0.231	4.24467e-21	4	Sf3b5
Clic11	2.50627e-25	0.545203	0.861	0.476	4.45364e-21	4	Clic1
Hnrnpdl	2.73894e-25	0.294394	0.428	0.159	4.86709e-21	4	Hnrnpdl
Cep135	4.15793e-25	0.317263	0.15	0.028	7.38865e-21	4	Cep135
Atp5b	4.99554e-25	0.480376	0.699	0.341	8.87707e-21	4	Atp5b
Fam92a	5.12546e-25	0.26003	0.223	0.057	9.10794e-21	4	Fam92a
Psmb7	5.57627e-25	0.285869	0.379	0.133	9.90904e-21	4	Psmb7
Snrpc	6.25666e-25	0.359649	0.445	0.172	1.11181e-20	4	Snrpc
Ncaph2	6.46374e-25	0.360283	0.173	0.037	1.14861e-20	4	Ncaph2
Trim28	7.14303e-25	0.28283	0.231	0.061	1.26932e-20	4	Trim28
Pbrm11	8.23279e-25	0.409855	0.468	0.185	1.46297e-20	4	Pbrm1
Anapc11	8.96902e-25	0.274508	0.292	0.089	1.59379e-20	4	Anapc11
Ube2l3	9.00224e-25	0.332642	0.636	0.28	1.5997e-20	4	Ube2l3
Mdh1	9.70985e-25	0.324518	0.483	0.192	1.72544e-20	4	Mdh1
Ilf2	1.01034e-24	0.364492	0.254	0.073	1.79538e-20	4	Ilf2
Eif1ax	1.02975e-24	0.250822	0.41	0.15	1.82987e-20	4	Eif1ax
Cct8	1.06786e-24	0.269158	0.393	0.142	1.89759e-20	4	Cct8
Ppa1	1.09392e-24	0.286833	0.231	0.062	1.94389e-20	4	Ppa1
P4hb	1.13402e-24	0.283864	0.402	0.148	2.01515e-20	4	P4hb
Coro1c	1.16299e-24	0.303669	0.24	0.066	2.06662e-20	4	Coro1c
Rhno1	1.30447e-24	0.265967	0.165	0.034	2.31804e-20	4	Rhno1
Ndufc21	1.43018e-24	0.276699	0.618	0.268	2.54142e-20	4	Ndufc2
Cdkn2aipnl	1.49902e-24	0.26657	0.234	0.063	2.66376e-20	4	Cdkn2aipnl
G3bp1	1.57631e-24	0.282323	0.405	0.15	2.80111e-20	4	G3bp1
Cep57	2.17187e-24	0.299168	0.217	0.056	3.85942e-20	4	Cep57
Med14	2.27839e-24	0.275338	0.197	0.047	4.0487e-20	4	Med14
Rpn1	2.52333e-24	0.268599	0.298	0.094	4.48395e-20	4	Rpn1
Pkm	2.6329e-24	0.468229	0.728	0.365	4.67866e-20	4	Pkm
Arl6ip4	2.81765e-24	0.304512	0.28	0.086	5.00696e-20	4	Arl6ip4
Ddx39b	3.10515e-24	0.275697	0.39	0.141	5.51785e-20	4	Ddx39b
Nfyb	3.10773e-24	0.421116	0.26	0.078	5.52244e-20	4	Nfyb
Cct5	3.12294e-24	0.284439	0.425	0.162	5.54946e-20	4	Cct5
Commd1	3.15883e-24	0.285131	0.269	0.081	5.61324e-20	4	Commd1
Hnrnpa0	3.18328e-24	0.30174	0.561	0.238	5.65669e-20	4	Hnrnpa0
Hnrnpm	3.87304e-24	0.339894	0.529	0.22	6.88238e-20	4	Hnrnpm
Rbm8a	4.89108e-24	0.301561	0.483	0.193	8.69144e-20	4	Rbm8a
Snrpd2	5.1172e-24	0.459882	0.708	0.342	9.09327e-20	4	Snrpd2
Vdac1	6.72241e-24	0.281078	0.26	0.077	1.19457e-19	4	Vdac1
Txlna	6.9503e-24	0.294507	0.182	0.042	1.23507e-19	4	Txlna
Rpa2	8.59136e-24	0.254969	0.306	0.099	1.52669e-19	4	Rpa2
Timm50	9.20173e-24	0.279194	0.153	0.03	1.63515e-19	4	Timm50
Cox5a1	9.64731e-24	0.4944	0.827	0.476	1.71433e-19	4	Cox5a
Ilk	1.05468e-23	0.326293	0.254	0.075	1.87417e-19	4	Ilk
H2afy	1.24799e-23	0.323911	0.645	0.291	2.21768e-19	4	H2afy
Grk21	1.27725e-23	0.258337	0.494	0.199	2.26967e-19	4	Grk2
Pcbp1	1.60656e-23	0.38541	0.566	0.248	2.85486e-19	4	Pcbp1
Stag1	1.99671e-23	0.34722	0.283	0.09	3.54815e-19	4	Stag1
Tubg1	2.02908e-23	0.276019	0.121	0.02	3.60567e-19	4	Tubg1
Hist2h2aa1	2.03707e-23	0.2643	0.107	0.015	3.61987e-19	4	Hist2h2aa1
Anxa21	2.0372e-23	0.367391	0.607	0.275	3.62011e-19	4	Anxa2
Etfb	2.07359e-23	0.291182	0.425	0.165	3.68477e-19	4	Etfb
Sf3b4	2.0939e-23	0.338533	0.205	0.053	3.72085e-19	4	Sf3b4
Dpysl2	2.43562e-23	0.345764	0.28	0.089	4.3281e-19	4	Dpysl2
Ldha	2.5048e-23	0.555697	0.751	0.415	4.45103e-19	4	Ldha
Atp5a1	2.89682e-23	0.444607	0.621	0.29	5.14765e-19	4	Atp5a1
Rnaseh2a	3.21996e-23	0.278864	0.136	0.025	5.72188e-19	4	Rnaseh2a
Gnb21	3.29718e-23	0.315121	0.618	0.278	5.85909e-19	4	Gnb2
Snrpf	3.48651e-23	0.459341	0.714	0.359	6.19553e-19	4	Snrpf
Parp1	3.84981e-23	0.265519	0.185	0.044	6.84111e-19	4	Parp1
Uba2	3.87219e-23	0.298729	0.266	0.081	6.88088e-19	4	Uba2
Prelid1	4.15799e-23	0.341681	0.601	0.27	7.38874e-19	4	Prelid1
Mif	4.44037e-23	0.581786	0.757	0.43	7.89054e-19	4	Mif
Mrpl13	5.25832e-23	0.250801	0.318	0.107	9.34403e-19	4	Mrpl13
Hnrnpa2b1	5.87678e-23	0.475789	0.85	0.494	1.0443e-18	4	Hnrnpa2b1
Mrpl20	5.99944e-23	0.321473	0.514	0.217	1.0661e-18	4	Mrpl20
Atpif1	6.40843e-23	0.384654	0.682	0.323	1.13878e-18	4	Atpif1
Nup205	6.62438e-23	0.281112	0.133	0.024	1.17715e-18	4	Nup205
Psmd1	7.10549e-23	0.255654	0.266	0.082	1.26265e-18	4	Psmd1
Fam162a	7.1765e-23	0.286732	0.26	0.079	1.27526e-18	4	Fam162a
Bcas2	7.44092e-23	0.297754	0.355	0.127	1.32225e-18	4	Bcas2
Cdc34	7.60813e-23	0.307641	0.246	0.072	1.35197e-18	4	Cdc34
Npm3	9.44946e-23	0.251595	0.355	0.127	1.67917e-18	4	Npm3
Srsf6	9.6283e-23	0.26214	0.306	0.102	1.71095e-18	4	Srsf6
Larp4b1	1.12108e-22	0.277081	0.338	0.12	1.99216e-18	4	Larp4b
Ufm1	1.13427e-22	0.321475	0.329	0.114	2.01559e-18	4	Ufm1
Ssb	1.43344e-22	0.2876	0.627	0.285	2.54723e-18	4	Ssb
Grk6	1.55383e-22	0.257188	0.298	0.099	2.76116e-18	4	Grk6
Eprs	1.6217e-22	0.280857	0.272	0.086	2.88176e-18	4	Eprs
Wdhd1	1.81803e-22	0.259044	0.116	0.018	3.23064e-18	4	Wdhd1
Fzr1	1.96443e-22	0.261029	0.173	0.041	3.49079e-18	4	Fzr1
Srrm11	1.98886e-22	0.251363	0.584	0.26	3.53421e-18	4	Srrm1
Naa40	2.13509e-22	0.286133	0.147	0.03	3.79406e-18	4	Naa40
Psmb51	2.41916e-22	0.310244	0.526	0.224	4.29884e-18	4	Psmb5
Vdac3	2.49284e-22	0.255641	0.353	0.127	4.42977e-18	4	Vdac3
Psmb6	3.25909e-22	0.386849	0.535	0.239	5.79141e-18	4	Psmb6
Nde1	3.68479e-22	0.276699	0.179	0.043	6.54787e-18	4	Nde1
Metap2	3.83093e-22	0.275046	0.457	0.186	6.80756e-18	4	Metap2
Uba6	4.33013e-22	0.307581	0.173	0.041	7.69464e-18	4	Uba6
Commd3	4.92717e-22	0.265378	0.358	0.132	8.75559e-18	4	Commd3
Srrt	5.12137e-22	0.34389	0.231	0.068	9.10067e-18	4	Srrt
Psmd8	5.25342e-22	0.280991	0.445	0.18	9.33533e-18	4	Psmd8
Uqcrc1	5.29613e-22	0.251297	0.358	0.131	9.41122e-18	4	Uqcrc1
Ndufa111	5.3832e-22	0.279012	0.618	0.278	9.56595e-18	4	Ndufa11
Psma4	5.49032e-22	0.316139	0.566	0.253	9.7563e-18	4	Psma4
Hnrnpk	5.63202e-22	0.321327	0.723	0.351	1.00081e-17	4	Hnrnpk
Fmr1	7.045e-22	0.338252	0.225	0.065	1.2519e-17	4	Fmr1
Mrpl40	7.7975e-22	0.252552	0.237	0.07	1.38562e-17	4	Mrpl40
Fxn	9.52325e-22	0.271353	0.136	0.026	1.69228e-17	4	Fxn
Kpna3	9.94721e-22	0.26495	0.197	0.052	1.76762e-17	4	Kpna3
Nup54	1.08284e-21	0.283545	0.165	0.038	1.92421e-17	4	Nup54
Creld2	1.09017e-21	0.268631	0.139	0.028	1.93723e-17	4	Creld2
Rp9	1.22964e-21	0.265498	0.445	0.181	2.18508e-17	4	Rp9
Pop5	1.35577e-21	0.260626	0.358	0.132	2.40921e-17	4	Pop5
Eif2s2	1.44949e-21	0.378174	0.763	0.394	2.57575e-17	4	Eif2s2
Eif4a1	1.93671e-21	0.382103	0.613	0.289	3.44153e-17	4	Eif4a1
Trir	1.98834e-21	0.296124	0.601	0.274	3.53328e-17	4	Trir
Dap	2.90511e-21	0.336521	0.303	0.106	5.16239e-17	4	Dap
Cdv3	3.02881e-21	0.294084	0.318	0.113	5.38219e-17	4	Cdv3
Pih1d1	3.23464e-21	0.266931	0.156	0.035	5.74795e-17	4	Pih1d1
Cs	3.24927e-21	0.30345	0.272	0.09	5.77396e-17	4	Cs
Cct2	3.6991e-21	0.258451	0.46	0.191	6.5733e-17	4	Cct2
Bex3	4.20183e-21	0.338867	0.237	0.073	7.46665e-17	4	Bex3
Snu13	4.2261e-21	0.335363	0.564	0.258	7.50977e-17	4	Snu13
Eno1	4.92569e-21	0.277781	0.405	0.162	8.75296e-17	4	Eno1
Park7	4.99663e-21	0.290956	0.5	0.218	8.87901e-17	4	Park7
Atp5o.1	5.0854e-21	0.339911	0.618	0.297	9.03675e-17	4	Atp5o.1
Mrpl42	5.89711e-21	0.308857	0.35	0.132	1.04792e-16	4	Mrpl42
Rps27l1	6.02523e-21	0.384039	0.688	0.346	1.07068e-16	4	Rps27l
Abcf1	6.25952e-21	0.271568	0.367	0.141	1.11232e-16	4	Abcf1
Rock11	7.00416e-21	0.324927	0.552	0.249	1.24464e-16	4	Rock1
Kdelr2	1.36355e-20	0.254145	0.249	0.079	2.42303e-16	4	Kdelr2
Cox7a2	1.50216e-20	0.433052	0.85	0.488	2.66933e-16	4	Cox7a2
Ccnh	1.53594e-20	0.272989	0.223	0.066	2.72936e-16	4	Ccnh
Rexo2	1.69293e-20	0.272027	0.329	0.122	3.00833e-16	4	Rexo2
Nup155	2.04148e-20	0.266487	0.118	0.022	3.62771e-16	4	Nup155
Pdik1l	2.07569e-20	0.396709	0.13	0.026	3.6885e-16	4	Pdik1l
Hnrnph1	2.42569e-20	0.258528	0.445	0.187	4.31046e-16	4	Hnrnph1
Mdh2	2.57572e-20	0.28799	0.471	0.203	4.57706e-16	4	Mdh2
Ndufb8	3.68483e-20	0.257067	0.601	0.277	6.54794e-16	4	Ndufb8
Psma6	3.71009e-20	0.255204	0.517	0.229	6.59283e-16	4	Psma6
Acot7	4.08515e-20	0.256587	0.225	0.069	7.25931e-16	4	Acot7
Slc25a5	4.47725e-20	0.485846	0.725	0.399	7.95608e-16	4	Slc25a5
Snd1	5.31264e-20	0.284387	0.162	0.04	9.44056e-16	4	Snd1
Cdt1	6.35673e-20	0.29407	0.139	0.03	1.12959e-15	4	Cdt1
Esyt1	6.66916e-20	0.320841	0.399	0.163	1.18511e-15	4	Esyt1
Ppp1ca1	7.21889e-20	0.404759	0.769	0.412	1.2828e-15	4	Ppp1ca
Cntrl	7.56e-20	0.269864	0.344	0.13	1.34341e-15	4	Cntrl
Gatad1	7.91464e-20	0.2897	0.254	0.083	1.40643e-15	4	Gatad1
Mrps18c	8.19611e-20	0.274951	0.425	0.177	1.45645e-15	4	Mrps18c
Psmb4	8.4282e-20	0.340462	0.618	0.303	1.49769e-15	4	Psmb4
Ddb1	9.73992e-20	0.256206	0.24	0.077	1.73078e-15	4	Ddb1
Bola31	9.93693e-20	0.261838	0.329	0.126	1.76579e-15	4	Bola3
Suds3	1.28086e-19	0.270601	0.199	0.057	2.27609e-15	4	Suds3
Fbl	1.41858e-19	0.253765	0.26	0.087	2.52082e-15	4	Fbl
Maz	1.43644e-19	0.264905	0.202	0.059	2.55255e-15	4	Maz
Acsl5	2.60209e-19	0.259401	0.214	0.065	4.62391e-15	4	Acsl5
Srsf4	3.18357e-19	0.264927	0.194	0.055	5.6572e-15	4	Srsf4
Themis	3.54155e-19	0.303881	0.402	0.168	6.29333e-15	4	Themis
Snrpa	3.75378e-19	0.298254	0.15	0.036	6.67047e-15	4	Snrpa
Blvra	4.02967e-19	0.280788	0.208	0.063	7.16072e-15	4	Blvra
Atp5f11	4.03406e-19	0.389672	0.653	0.334	7.16853e-15	4	Atp5f1
Reep5	4.96698e-19	0.320506	0.569	0.27	8.82633e-15	4	Reep5
Zmat2	8.82339e-19	0.275957	0.353	0.14	1.56792e-14	4	Zmat2
Cycs	1.50145e-18	0.318601	0.514	0.242	2.66808e-14	4	Cycs
Serbp1	1.549e-18	0.473418	0.829	0.521	2.75258e-14	4	Serbp1
Rprd1b	1.72836e-18	0.277998	0.165	0.044	3.0713e-14	4	Rprd1b
Rps17	1.74944e-18	0.498758	0.931	0.689	3.10875e-14	4	Rps17
Nudt4	3.37091e-18	0.26413	0.223	0.072	5.99011e-14	4	Nudt4
Gzma1	3.61732e-18	1.23803	0.168	0.047	6.42798e-14	4	Gzma
Haus3	3.65538e-18	0.355436	0.217	0.07	6.4956e-14	4	Haus3
Tpr1	4.57062e-18	0.292219	0.691	0.351	8.12199e-14	4	Tpr
Bri3bp	4.70725e-18	0.258171	0.153	0.039	8.36479e-14	4	Bri3bp
Hsp90ab1	6.37113e-18	0.505234	0.908	0.654	1.13215e-13	4	Hsp90ab1
Bbip1	6.59122e-18	0.250924	0.272	0.098	1.17126e-13	4	Bbip1
Arpp19	7.8321e-18	0.30783	0.647	0.33	1.39176e-13	4	Arpp19
Psmb31	7.83306e-18	0.281865	0.746	0.381	1.39193e-13	4	Psmb3
Gzmk	1.48793e-17	0.33361	0.382	0.163	2.64406e-13	4	Gzmk
Ube2i	1.80367e-17	0.261478	0.642	0.317	3.20513e-13	4	Ube2i
Txn1	2.60128e-17	0.374273	0.916	0.667	4.62247e-13	4	Txn1
Taf101	2.70987e-17	0.266381	0.546	0.262	4.81544e-13	4	Taf10
Cox5b	2.94578e-17	0.414165	0.815	0.5	5.23465e-13	4	Cox5b
Atp5j	3.04589e-17	0.38323	0.809	0.479	5.41255e-13	4	Atp5j
Hmgn1	3.05011e-17	0.304482	0.254	0.091	5.42004e-13	4	Hmgn1
Ccng2	5.02981e-17	0.418979	0.168	0.048	8.93797e-13	4	Ccng2
Hmgcr	9.24201e-17	0.289793	0.171	0.049	1.64231e-12	4	Hmgcr
Atp5c11	1.17728e-16	0.255511	0.668	0.339	2.09203e-12	4	Atp5c1
Tap11	1.26175e-16	0.255254	0.578	0.283	2.24213e-12	4	Tap1
Capzb1	1.6671e-16	0.366962	0.751	0.417	2.96244e-12	4	Capzb
Coro1a1	2.64909e-16	0.429598	0.916	0.628	4.70743e-12	4	Coro1a
Cdkn1a	3.03944e-16	0.300871	0.225	0.079	5.40109e-12	4	Cdkn1a
Hspa8	3.25274e-16	0.444366	0.936	0.705	5.78011e-12	4	Hspa8
Rps22	3.34662e-16	0.498612	0.945	0.839	5.94695e-12	4	Rps2
Atic	6.46207e-16	0.312956	0.133	0.034	1.14831e-11	4	Atic
Rpl281	1.36975e-15	0.344549	0.974	0.844	2.43405e-11	4	Rpl28
Psma3	1.77828e-15	0.291622	0.662	0.352	3.16001e-11	4	Psma3
Pcbp2	4.43781e-15	0.329616	0.786	0.459	7.88599e-11	4	Pcbp2
Pfn11	5.35555e-15	0.376906	0.922	0.663	9.51681e-11	4	Pfn1
Dynll11	5.37223e-15	0.268151	0.676	0.364	9.54646e-11	4	Dynll1
Psmb9	5.77055e-15	0.273616	0.685	0.376	1.02543e-10	4	Psmb9
Gzmb1	1.08208e-14	0.826669	0.41	0.207	1.92285e-10	4	Gzmb
Ywhaz	2.07591e-14	0.301758	0.769	0.443	3.6889e-10	4	Ywhaz
Npm11	2.69888e-14	0.525056	0.815	0.553	4.79592e-10	4	Npm1
Ndufa4	3.33993e-14	0.298857	0.78	0.465	5.93505e-10	4	Ndufa4
Cfl11	5.65185e-14	0.359973	0.887	0.596	1.00433e-09	4	Cfl1
Rbm15	6.13318e-14	0.283584	0.145	0.043	1.08987e-09	4	Rbm15
Cd8a	9.58042e-14	0.358259	0.234	0.092	1.70244e-09	4	Cd8a
Gnai21	1.21591e-13	0.290286	0.838	0.485	2.16067e-09	4	Gnai2
Prf1	1.26971e-13	0.266376	0.15	0.047	2.25628e-09	4	Prf1
Elob1	1.89653e-13	0.307969	0.867	0.561	3.37013e-09	4	Elob
Atp5g2	2.27523e-13	0.325714	0.841	0.525	4.04309e-09	4	Atp5g2
Actr3	3.09438e-13	0.264314	0.789	0.453	5.49872e-09	4	Actr3
Atp5g3	3.69902e-13	0.302976	0.711	0.411	6.57315e-09	4	Atp5g3
Uqcrq1	9.49864e-13	0.258838	0.682	0.395	1.68791e-08	4	Uqcrq
Mlec	9.54461e-13	0.260145	0.246	0.102	1.69608e-08	4	Mlec
Rplp01	3.3424e-12	0.334587	0.951	0.852	5.93945e-08	4	Rplp0
Cd8b11	6.87188e-12	0.396164	0.225	0.096	1.22113e-07	4	Cd8b1
Lin37	1.01221e-10	0.25754	0.113	0.035	1.79869e-06	4	Lin37
Ubb	4.98121e-10	0.366207	0.942	0.748	8.85161e-06	4	Ubb
Rpl411	1.00186e-08	0.269581	0.988	0.947	0.000178031	4	Rpl41
Oaz1	3.04091e-08	0.255286	0.899	0.644	0.000540369	4	Oaz1
Nkg71	1.75513e-88	1.4621	0.938	0.569	3.11887e-84	5	Nkg7
Ccl4	4.50666e-40	2.67451	0.468	0.181	8.00834e-36	5	Ccl4
Lag31	1.91548e-33	1.20541	0.495	0.212	3.40381e-29	5	Lag3
Ccl3	2.71257e-33	2.41044	0.295	0.084	4.82024e-29	5	Ccl3
Ifng1	2.01898e-32	1.18547	0.575	0.271	3.58773e-28	5	Ifng
Cd3g2	8.48857e-23	0.707011	0.852	0.624	1.50842e-18	5	Cd3g
Sub11	7.41092e-20	0.683477	0.874	0.701	1.31692e-15	5	Sub1
Cd3e1	9.39111e-20	0.714642	0.745	0.518	1.6688e-15	5	Cd3e
Ccl5	1.8795e-19	1.00486	0.932	0.875	3.33987e-15	5	Ccl5
Srgn1	3.75157e-17	0.598275	0.868	0.781	6.66654e-13	5	Srgn
Csf11	6.09193e-17	0.918935	0.252	0.099	1.08254e-12	5	Csf1
Nr4a2	1.46494e-15	0.678845	0.117	0.028	2.6032e-11	5	Nr4a2
Ptms1	1.59577e-14	0.736751	0.48	0.288	2.83568e-10	5	Ptms
Havcr2	4.95681e-14	0.68212	0.178	0.062	8.80825e-10	5	Havcr2
S100a61	3.31413e-13	0.455478	0.843	0.652	5.88921e-09	5	S100a6
S100a41	3.40678e-13	0.491591	0.797	0.595	6.05384e-09	5	S100a4
Cd3d1	1.99994e-12	0.455419	0.846	0.683	3.55389e-08	5	Cd3d
Bcl2a1d1	4.63912e-12	0.606465	0.495	0.309	8.24371e-08	5	Bcl2a1d
Rgs16	7.03894e-12	0.528158	0.145	0.049	1.25082e-07	5	Rgs16
Eea11	2.79214e-11	0.657233	0.363	0.203	4.96164e-07	5	Eea1
Gimap1	3.23755e-11	0.524767	0.566	0.381	5.75313e-07	5	Gimap1
Trbc2	5.21924e-11	0.467839	0.837	0.694	9.2746e-07	5	Trbc2
Il211	5.34003e-11	0.607653	0.237	0.107	9.48924e-07	5	Il21
S100a111	7.28399e-11	0.388456	0.828	0.662	1.29436e-06	5	S100a11
Ubash3b	1.01907e-10	0.532564	0.203	0.09	1.81088e-06	5	Ubash3b
Ms4a4b2	1.90854e-10	0.393283	0.914	0.776	3.39147e-06	5	Ms4a4b
Cx3cr1	1.92187e-10	0.530041	0.123	0.041	3.41517e-06	5	Cx3cr1
Entpd1	2.40116e-10	0.577419	0.169	0.069	4.26686e-06	5	Entpd1
Bhlhe401	3.19135e-10	0.510242	0.538	0.364	5.67103e-06	5	Bhlhe40
Cd21	5.88345e-10	0.499133	0.578	0.415	1.04549e-05	5	Cd2
Lgals12	1.52571e-09	0.358894	0.803	0.604	2.71119e-05	5	Lgals1
Zap701	2.88175e-09	0.560853	0.357	0.213	5.12087e-05	5	Zap70
Btg12	2.91279e-09	0.35281	0.877	0.728	5.17602e-05	5	Btg1
Gimap5	3.17265e-09	0.420351	0.588	0.414	5.63779e-05	5	Gimap5
Fxyd51	4.95815e-09	0.384213	0.818	0.692	8.81063e-05	5	Fxyd5
Tox	5.46237e-09	0.400896	0.249	0.125	9.70664e-05	5	Tox
Pdcd11	6.2838e-09	0.504838	0.246	0.127	0.000111663	5	Pdcd1
AW1120101	7.93322e-09	0.311121	0.972	0.953	0.000140973	5	AW112010
Lck1	1.08206e-08	0.471836	0.529	0.372	0.000192281	5	Lck
Gm45716	1.31205e-08	0.446494	0.182	0.084	0.000233151	5	Gm45716
Rel1	1.76932e-08	0.490753	0.222	0.112	0.000314408	5	Rel
Cox19	2.29964e-08	0.329503	0.114	0.042	0.000408647	5	Cox19
Plek	2.5035e-08	0.58953	0.28	0.157	0.000444872	5	Plek
Sytl3	2.95686e-08	0.30377	0.175	0.08	0.000525433	5	Sytl3
Nfatc11	3.94051e-08	0.405844	0.342	0.201	0.000700229	5	Nfatc1
Trac1	4.43948e-08	0.419847	0.705	0.565	0.000788895	5	Trac
Kdm2b1	5.15388e-08	0.459109	0.215	0.11	0.000915844	5	Kdm2b
Cdk131	6.84992e-08	0.416332	0.197	0.098	0.00121723	5	Cdk13
Samsn11	8.92638e-08	0.395597	0.363	0.225	0.00158622	5	Samsn1
Il12rb21	1.06894e-07	0.490219	0.249	0.138	0.00189952	5	Il12rb2
Hcst1	1.3138e-07	0.326039	0.763	0.603	0.00233462	5	Hcst
Dusp21	1.59678e-07	0.487819	0.443	0.3	0.00283748	5	Dusp2
Stk17b1	1.98006e-07	0.38184	0.628	0.48	0.00351857	5	Stk17b
Plk31	2.00665e-07	0.317602	0.154	0.07	0.00356582	5	Plk3
Txk	2.32155e-07	0.529831	0.24	0.133	0.00412539	5	Txk
Batf	2.94167e-07	0.374576	0.305	0.184	0.00522735	5	Batf
Bcl2a1b1	4.55956e-07	0.425991	0.582	0.429	0.00810234	5	Bcl2a1b
Trim8	5.09371e-07	0.33935	0.203	0.107	0.00905153	5	Trim8
Cst7	5.25447e-07	0.432274	0.338	0.218	0.00933719	5	Cst7
St6galnac31	5.72345e-07	0.360319	0.145	0.066	0.0101706	5	St6galnac3
Dad1	6.64406e-07	0.382289	0.618	0.483	0.0118065	5	Dad1
Ech11	9.71928e-07	0.451386	0.283	0.175	0.0172712	5	Ech1
Cd41	1.24033e-06	0.416043	0.425	0.292	0.0220407	5	Cd4
Nfkbiz1	1.37689e-06	0.390003	0.255	0.149	0.0244673	5	Nfkbiz
Vamp51	1.56959e-06	0.331034	0.218	0.121	0.0278917	5	Vamp5
Ptprcap1	1.62481e-06	0.332874	0.677	0.53	0.0288729	5	Ptprcap
Vamp8	1.66776e-06	0.368338	0.551	0.403	0.0296361	5	Vamp8
Jund1	1.68686e-06	0.36794	0.428	0.294	0.0299756	5	Jund
Ms4a6b2	1.78974e-06	0.29187	0.738	0.589	0.0318037	5	Ms4a6b
Hspa51	1.82466e-06	0.342313	0.468	0.331	0.0324243	5	Hspa5
Slamf11	2.14286e-06	0.441105	0.262	0.159	0.0380786	5	Slamf1
Ubl51	2.65508e-06	0.260312	0.689	0.542	0.0471808	5	Ubl5
Prf11	3.07236e-06	0.395479	0.117	0.052	0.0545959	5	Prf1
Sh2d2a1	3.96596e-06	0.322195	0.354	0.234	0.0704752	5	Sh2d2a
Casp31	4.06461e-06	0.437169	0.295	0.191	0.0722282	5	Casp3
Ccnd21	4.43542e-06	0.358649	0.538	0.402	0.0788174	5	Ccnd2
Polr1d1	4.90261e-06	0.316463	0.502	0.368	0.0871194	5	Polr1d
Klrd11	5.44545e-06	0.673349	0.182	0.1	0.0967657	5	Klrd1
Nr4a11	5.53528e-06	0.413589	0.138	0.067	0.0983619	5	Nr4a1
Gspt1	5.68786e-06	0.312396	0.218	0.127	0.101073	5	Gspt1
Lat1	5.80899e-06	0.368106	0.462	0.333	0.103226	5	Lat
Il18rap1	5.82904e-06	0.473238	0.317	0.206	0.103582	5	Il18rap
Rilpl21	5.90438e-06	0.628032	0.289	0.19	0.104921	5	Rilpl2
Mrps21	5.99492e-06	0.320507	0.378	0.252	0.10653	5	Mrps21
H2-Q7	6.98875e-06	0.283543	0.794	0.68	0.12419	5	H2-Q7
Sdf41	7.42488e-06	0.460032	0.554	0.429	0.13194	5	Sdf4
Lsp11	7.7877e-06	0.301775	0.628	0.476	0.138387	5	Lsp1
Tbc1d2b	8.31537e-06	0.293984	0.129	0.062	0.147764	5	Tbc1d2b
Ndufs6	1.00917e-05	0.360451	0.422	0.3	0.179329	5	Ndufs6
Fasl	1.07557e-05	0.354165	0.117	0.054	0.191129	5	Fasl
Slc2a3	1.11888e-05	0.398517	0.157	0.083	0.198826	5	Slc2a3
Pla2g161	1.18952e-05	0.302858	0.52	0.383	0.211377	5	Pla2g16
Arih2	1.52297e-05	0.335618	0.138	0.07	0.270631	5	Arih2
Runx3	1.56414e-05	0.392661	0.308	0.207	0.277948	5	Runx3
Crem	2.05682e-05	0.265075	0.132	0.066	0.365497	5	Crem
Tgfb1	2.45963e-05	0.401845	0.185	0.107	0.437076	5	Tgfb1
Arpc1b	2.70872e-05	0.264285	0.612	0.468	0.48134	5	Arpc1b
Nucb1	3.17921e-05	0.339506	0.237	0.147	0.564946	5	Nucb1
Prkch1	3.31103e-05	0.364126	0.311	0.21	0.58837	5	Prkch
Sirt2	3.58705e-05	0.282788	0.231	0.144	0.637419	5	Sirt2
Cd96	3.7747e-05	0.254032	0.108	0.051	0.670764	5	Cd96
Mxd11	4.12578e-05	0.29357	0.243	0.15	0.733151	5	Mxd1
Pik3ca	4.28691e-05	0.273553	0.169	0.095	0.761783	5	Pik3ca
Cd7	4.47243e-05	0.492437	0.145	0.078	0.794751	5	Cd7
Cdkn1a1	4.49056e-05	0.304687	0.16	0.089	0.797973	5	Cdkn1a
Rgs11	4.58528e-05	0.30086	0.612	0.495	0.814804	5	Rgs1
Agfg1	4.59511e-05	0.299968	0.271	0.176	0.81655	5	Agfg1
Gimap6	4.84976e-05	0.315394	0.563	0.446	0.861803	5	Gimap6
Hivep3	6.477e-05	0.365813	0.102	0.049	1	5	Hivep3
Akna	6.51178e-05	0.359991	0.138	0.074	1	5	Akna
Ptpn12	7.02704e-05	0.340961	0.338	0.244	1	5	Ptpn1
Cd2471	7.26823e-05	0.298576	0.345	0.243	1	5	Cd247
Nab11	7.91231e-05	0.285019	0.292	0.196	1	5	Nab1
Srp14	8.94724e-05	0.333707	0.471	0.359	1	5	Srp14
Vps29	9.42307e-05	0.444271	0.283	0.194	1	5	Vps29
F2r	0.000104652	0.280208	0.169	0.097	1	5	F2r
Lrrfip11	0.000106657	0.296534	0.305	0.21	1	5	Lrrfip1
S100a131	0.000110069	0.313042	0.582	0.465	1	5	S100a13
Mapre2	0.000117297	0.358852	0.175	0.105	1	5	Mapre2
Gzmb2	0.000120054	0.427875	0.32	0.22	1	5	Gzmb
Mrps6	0.000120543	0.253641	0.142	0.078	1	5	Mrps6
Tram11	0.00012137	0.276011	0.338	0.238	1	5	Tram1
Gnai22	0.000146776	0.289743	0.625	0.516	1	5	Gnai2
Herc2	0.000159363	0.301798	0.123	0.066	1	5	Herc2
Brk1	0.000159815	0.328343	0.391	0.291	1	5	Brk1
Ubtf1	0.000170225	0.287997	0.2	0.125	1	5	Ubtf
Mrps12	0.000175563	0.325363	0.188	0.117	1	5	Mrps12
Serf2	0.00017751	0.252093	0.828	0.69	1	5	Serf2
Psma31	0.000184556	0.250895	0.492	0.376	1	5	Psma3
Irf8	0.000192769	0.489241	0.188	0.117	1	5	Irf8
Ahnak1	0.000206199	0.308217	0.582	0.461	1	5	Ahnak
Hip1	0.000213698	0.267968	0.182	0.111	1	5	Hip1
Gba	0.000215584	0.254936	0.105	0.053	1	5	Gba
Runx2	0.000222756	0.33331	0.197	0.124	1	5	Runx2
Tgs1	0.000223165	0.376603	0.135	0.076	1	5	Tgs1
Ucp2	0.000229235	0.267995	0.495	0.389	1	5	Ucp2
Map2k3	0.000246867	0.286213	0.172	0.105	1	5	Map2k3
Stk26	0.000258965	0.293417	0.218	0.142	1	5	Stk26
Efhd21	0.000259719	0.310792	0.391	0.299	1	5	Efhd2
Hsd17b10	0.000294332	0.331931	0.166	0.1	1	5	Hsd17b10
Igf2r	0.000300167	0.253062	0.129	0.072	1	5	Igf2r
Twsg1	0.000306236	0.351132	0.117	0.063	1	5	Twsg1
Parp4	0.000306935	0.251859	0.132	0.074	1	5	Parp4
Rala	0.000308607	0.312508	0.138	0.08	1	5	Rala
Arf3	0.000322761	0.393187	0.182	0.114	1	5	Arf3
Atp6v0a2	0.000338856	0.276996	0.145	0.084	1	5	Atp6v0a2
Pld3	0.000350012	0.253435	0.249	0.166	1	5	Pld3
Chmp2a	0.000372397	0.269673	0.369	0.272	1	5	Chmp2a
Gpr171	0.000384973	0.37192	0.203	0.131	1	5	Gpr171
Dnajb11	0.000394838	0.29491	0.145	0.084	1	5	Dnajb11
Cd531	0.000423016	0.272955	0.615	0.52	1	5	Cd53
Kdm2a	0.000451149	0.354174	0.218	0.146	1	5	Kdm2a
Ifi271	0.000476914	0.267208	0.305	0.218	1	5	Ifi27
Ndfip11	0.000496107	0.255294	0.295	0.21	1	5	Ndfip1
Selenos1	0.000519663	0.284633	0.265	0.181	1	5	Selenos
Eml4	0.00054848	0.313297	0.182	0.117	1	5	Eml4
Ier51	0.000559723	0.356666	0.194	0.127	1	5	Ier5
Dusp61	0.000576767	0.266569	0.154	0.092	1	5	Dusp6
Cd27	0.000715672	0.279733	0.175	0.111	1	5	Cd27
Cblb1	0.000721789	0.260544	0.212	0.14	1	5	Cblb
Lamtor2	0.000769121	0.271259	0.286	0.203	1	5	Lamtor2
Il2rb1	0.0008809	0.291808	0.483	0.377	1	5	Il2rb
Rbpj1	0.000901173	0.288868	0.271	0.192	1	5	Rbpj
Ctsw1	0.000930361	0.381671	0.268	0.196	1	5	Ctsw
Anxa22	0.0010622	0.36994	0.394	0.305	1	5	Anxa2
Xbp1	0.00107126	0.31107	0.194	0.129	1	5	Xbp1
Exoc2	0.00111521	0.256187	0.12	0.07	1	5	Exoc2
Zc3h15	0.0012706	0.251459	0.28	0.202	1	5	Zc3h15
Ifi35	0.00127974	0.260095	0.166	0.106	1	5	Ifi35
Wbp2	0.0012912	0.262368	0.172	0.111	1	5	Wbp2
Bcl2l11	0.00148919	0.271283	0.2	0.131	1	5	Bcl2l11
Nfkbid1	0.00159511	0.251061	0.102	0.057	1	5	Nfkbid
Gadd45b1	0.00166503	0.338821	0.209	0.145	1	5	Gadd45b
Ndufs3	0.0018387	0.259974	0.218	0.152	1	5	Ndufs3
Arf6	0.00186861	0.281066	0.24	0.17	1	5	Arf6
Abi1	0.0018687	0.317466	0.283	0.207	1	5	Abi1
Gem	0.00200209	0.347488	0.102	0.058	1	5	Gem
Dnaja11	0.00206122	0.253566	0.428	0.344	1	5	Dnaja1
Hpcal1	0.00212658	0.271996	0.138	0.087	1	5	Hpcal1
Plec1	0.00214234	0.291703	0.172	0.113	1	5	Plec
Tnfrsf41	0.00215232	0.283946	0.4	0.312	1	5	Tnfrsf4
Trps11	0.00218415	0.287807	0.185	0.125	1	5	Trps1
Eif3e	0.00226661	0.255967	0.48	0.397	1	5	Eif3e
Sla2	0.00230292	0.261545	0.135	0.084	1	5	Sla2
Gm128401	0.00232864	0.284389	0.135	0.085	1	5	Gm12840
Nabp11	0.00235801	0.266024	0.302	0.222	1	5	Nabp1
Chsy1	0.00273457	0.353924	0.142	0.091	1	5	Chsy1
Uqcc3	0.0028966	0.293932	0.215	0.151	1	5	Uqcc3
Ehd4	0.00290319	0.265204	0.105	0.061	1	5	Ehd4
Cd160	0.00294473	0.340135	0.105	0.062	1	5	Cd160
Tmem33	0.0029795	0.267405	0.145	0.093	1	5	Tmem33
Was	0.00325485	0.280125	0.142	0.092	1	5	Was
Crot	0.00334693	0.2806	0.185	0.126	1	5	Crot
Foxn2	0.00339147	0.266185	0.117	0.072	1	5	Foxn2
Cetn2	0.0036211	0.315045	0.194	0.135	1	5	Cetn2
Eif4e3	0.00377656	0.267926	0.102	0.06	1	5	Eif4e3
1700020I14Rik1	0.00380541	0.289188	0.252	0.187	1	5	1700020I14Rik
Eif6	0.00399671	0.281629	0.166	0.112	1	5	Eif6
Cdc42ep3	0.00420906	0.315828	0.163	0.109	1	5	Cdc42ep3
Serpina3g1	0.00436887	0.332755	0.455	0.371	1	5	Serpina3g
Metap21	0.00441721	0.301191	0.28	0.211	1	5	Metap2
Klrk1	0.00458034	0.567326	0.114	0.071	1	5	Klrk1
Mrps24	0.00487957	0.264538	0.289	0.221	1	5	Mrps24
Mdh11	0.0054362	0.354219	0.286	0.22	1	5	Mdh1
Jak1	0.00587717	0.285476	0.458	0.382	1	5	Jak1
Ostc	0.00590206	0.257734	0.255	0.189	1	5	Ostc
Herpud1	0.00623537	0.255755	0.126	0.082	1	5	Herpud1
Rhoa	0.00650927	0.257166	0.483	0.387	1	5	Rhoa
Fas	0.00657915	0.250847	0.135	0.089	1	5	Fas
Adam191	0.00681602	0.313815	0.188	0.135	1	5	Adam19
Mrpl4	0.00699615	0.255783	0.151	0.103	1	5	Mrpl4
Lyst	0.00793727	0.297861	0.157	0.107	1	5	Lyst
Srpr	0.00822701	0.347683	0.172	0.121	1	5	Srpr
Plekho1	0.0089224	0.30343	0.108	0.068	1	5	Plekho1
Dennd4a1	0.00927757	0.319662	0.148	0.102	1	5	Dennd4a
Zyx1	0.00950956	0.353358	0.283	0.225	1	5	Zyx
Atg3	0.00962806	0.328318	0.145	0.099	1	5	Atg3
Ccl51	4.18926e-80	2.11312	0.992	0.87	7.44431e-76	6	Ccl5
Nkg72	8.97107e-61	1.24147	0.976	0.576	1.59416e-56	6	Nkg7
Rps131	3.06484e-25	0.504724	0.98	0.932	5.44621e-21	6	Rps13
Rps15a1	4.80164e-24	0.484439	0.996	0.945	8.53252e-20	6	Rps15a
Rpl18a1	5.98581e-24	0.503324	0.98	0.932	1.06368e-19	6	Rpl18a
Cd71	6.46912e-23	1.1269	0.246	0.07	1.14956e-18	6	Cd7
Ccl41	1.16361e-22	1.19726	0.448	0.191	2.06774e-18	6	Ccl4
Fau1	4.10668e-22	0.390124	1	0.972	7.29757e-18	6	Fau
Rpl321	5.76595e-22	0.498059	0.984	0.939	1.02461e-17	6	Rpl32
Rps101	1.05074e-21	0.432239	0.98	0.947	1.86717e-17	6	Rps10
Rps272	5.80954e-20	0.435644	0.996	0.958	1.03235e-15	6	Rps27
Rps241	1.21777e-19	0.395769	1	0.964	2.16398e-15	6	Rps24
Rpl381	5.62019e-19	0.399288	0.992	0.942	9.98708e-15	6	Rpl38
Cd8a1	9.59569e-17	0.965939	0.262	0.095	1.70515e-12	6	Cd8a
Rpl27a1	1.5487e-16	0.371005	0.996	0.959	2.75205e-12	6	Rpl27a
Rpl391	1.94138e-16	0.392469	0.996	0.947	3.44983e-12	6	Rpl39
Rpl37a1	3.92607e-16	0.302008	0.984	0.97	6.97663e-12	6	Rpl37a
Rpl341	9.13414e-16	0.372651	0.988	0.935	1.62314e-11	6	Rpl34
Rpl171	5.44252e-15	0.3654	0.992	0.932	9.67137e-11	6	Rpl17
Rps231	6.98141e-15	0.369526	0.988	0.939	1.2406e-10	6	Rps23
Rps27a1	7.54748e-15	0.342347	0.988	0.95	1.34119e-10	6	Rps27a
Rps181	3.96269e-14	0.375615	0.98	0.928	7.0417e-10	6	Rps18
Rps212	4.5061e-14	0.326695	0.988	0.966	8.00735e-10	6	Rps21
Cd1601	1.25039e-13	0.908434	0.175	0.056	2.22195e-09	6	Cd160
Rpl371	1.63774e-13	0.35757	0.972	0.939	2.91027e-09	6	Rpl37
Rpl122	1.65528e-13	0.347483	0.976	0.892	2.94144e-09	6	Rpl12
Rpl191	2.33338e-13	0.298357	0.976	0.949	4.14641e-09	6	Rpl19
Klrc1	3.07005e-13	0.832359	0.155	0.046	5.45549e-09	6	Klrc1
Rpl131	4.74479e-13	0.351538	0.984	0.956	8.43149e-09	6	Rpl13
Rpl261	8.40839e-13	0.366984	0.948	0.914	1.49417e-08	6	Rpl26
Rpl111	9.6846e-13	0.359032	0.968	0.922	1.72095e-08	6	Rpl11
Klrd12	1.12776e-12	1.0104	0.238	0.097	2.00402e-08	6	Klrd1
Rpl91	1.14988e-12	0.332095	0.992	0.927	2.04334e-08	6	Rpl9
Cd8b12	1.83694e-12	1.03958	0.238	0.099	3.26425e-08	6	Cd8b1
Rps141	3.00957e-12	0.329309	0.992	0.936	5.348e-08	6	Rps14
Rps121	3.67107e-12	0.337103	0.992	0.925	6.52349e-08	6	Rps12
Rpl181	3.77076e-12	0.351969	0.964	0.907	6.70064e-08	6	Rpl18
Rpl301	3.92065e-12	0.325981	0.996	0.945	6.967e-08	6	Rpl30
Rpl361	3.97351e-12	0.346719	0.944	0.895	7.06094e-08	6	Rpl36
Rps161	7.35227e-12	0.30929	0.996	0.937	1.3065e-07	6	Rps16
Rpl211	9.31072e-12	0.332973	0.964	0.92	1.65451e-07	6	Rpl21
Rpl271	1.05003e-11	0.445953	0.909	0.767	1.8659e-07	6	Rpl27
Rps112	1.37376e-11	0.322619	0.98	0.935	2.44117e-07	6	Rps11
Rplp11	2.13786e-11	0.286875	0.988	0.966	3.79897e-07	6	Rplp1
Rpl412	2.62385e-11	0.321229	0.984	0.949	4.66258e-07	6	Rpl41
Rps201	8.58644e-11	0.335589	0.964	0.932	1.52581e-06	6	Rps20
Rpl35a1	8.95739e-11	0.307765	0.984	0.941	1.59173e-06	6	Rpl35a
Rps81	6.3517e-10	0.291809	0.996	0.961	1.1287e-05	6	Rps8
Rps71	8.97899e-10	0.347921	0.944	0.904	1.59557e-05	6	Rps7
Rpl231	1.9511e-09	0.251336	0.992	0.96	3.46711e-05	6	Rpl23
Rps31	5.01621e-08	0.323062	0.952	0.874	0.00089138	6	Rps3
Rps4x1	5.43221e-08	0.294787	0.952	0.905	0.000965304	6	Rps4x
Rps261	8.03574e-08	0.325426	0.948	0.869	0.00142795	6	Rps26
Hcst2	1.14616e-07	0.496853	0.718	0.612	0.00203672	6	Hcst
Rpl221	1.76264e-07	0.295056	0.909	0.865	0.00313221	6	Rpl22
Rps91	2.56852e-07	0.264982	0.976	0.922	0.00456426	6	Rps9
Uqcrh1	2.91566e-07	0.347108	0.837	0.739	0.00518113	6	Uqcrh
Klrk11	4.09233e-07	0.479287	0.155	0.068	0.00727208	6	Klrk1
Rpl141	4.16851e-07	0.345658	0.893	0.786	0.00740745	6	Rpl14
Eomes	4.91007e-07	0.509835	0.103	0.037	0.00872519	6	Eomes
Rpl36a1	7.88447e-07	0.367414	0.798	0.748	0.0140107	6	Rpl36a
Gzmb3	8.89058e-07	0.593164	0.345	0.221	0.0157986	6	Gzmb
Pfdn5	1.84616e-06	0.381637	0.746	0.636	0.0328062	6	Pfdn5
Ptpn181	1.96691e-06	0.371494	0.81	0.709	0.034952	6	Ptpn18
Ly6c21	2.03191e-06	0.566808	0.44	0.307	0.0361071	6	Ly6c2
Rps210	2.25036e-06	0.276975	0.921	0.845	0.039989	6	Rps2
Ctsw2	3.39326e-06	0.685393	0.302	0.195	0.0602981	6	Ctsw
Rps51	4.06092e-06	0.269411	0.96	0.877	0.0721625	6	Rps5
Rplp02	4.52394e-06	0.297111	0.937	0.857	0.0803904	6	Rplp0
Rpl241	4.97765e-06	0.26414	0.98	0.92	0.0884529	6	Rpl24
Rpl10a1	6.84314e-06	0.305891	0.869	0.814	0.121603	6	Rpl10a
Rpl351	7.40648e-06	0.268385	0.841	0.74	0.131613	6	Rpl35
Cd3d2	7.66716e-06	0.328119	0.798	0.693	0.136245	6	Cd3d
Ccl31	1.25537e-05	0.815818	0.187	0.1	0.223079	6	Ccl3
Rpl7a	1.32374e-05	0.314695	0.829	0.727	0.235229	6	Rpl7a
Rpl151	1.47847e-05	0.259921	0.913	0.835	0.262723	6	Rpl15
Rack11	1.50777e-05	0.302895	0.865	0.811	0.26793	6	Rack1
Rpl51	3.55439e-05	0.280259	0.849	0.763	0.631615	6	Rpl5
Gpr18	4.03194e-05	0.64824	0.175	0.097	0.716476	6	Gpr18
Gm10076	6.65604e-05	0.374382	0.579	0.485	1	6	Gm10076
Eef1b21	7.13667e-05	0.326423	0.786	0.744	1	6	Eef1b2
Plac81	0.000313852	0.321232	0.5	0.403	1	6	Plac8
Rpl36al	0.000421942	0.339956	0.679	0.591	1	6	Rpl36al
Prf12	0.000578462	0.440938	0.107	0.055	1	6	Prf1
Smim4	0.00108718	0.427431	0.179	0.114	1	6	Smim4
Rpl42	0.00112916	0.312612	0.687	0.622	1	6	Rpl4
Gzma2	0.00113134	0.975189	0.107	0.057	1	6	Gzma
Rpl22l11	0.0029159	0.261761	0.702	0.642	1	6	Rpl22l1
Eif3k	0.00316275	0.331279	0.516	0.461	1	6	Eif3k
Fam189b1	0.00331794	0.491395	0.19	0.13	1	6	Fam189b
Eef1d	0.00509362	0.478441	0.401	0.348	1	6	Eef1d
Gm12216	0.00695392	0.355992	0.135	0.087	1	6	Gm12216
mt-Co1	1.47132e-51	1.37247	1	0.988	2.61454e-47	7	mt-Co1
mt-Co2	3.36591e-48	1.48382	0.994	0.981	5.98123e-44	7	mt-Co2
mt-Atp6	1.21485e-47	1.51361	0.988	0.979	2.15879e-43	7	mt-Atp6
mt-Co3	6.16418e-46	1.50115	0.994	0.986	1.09538e-41	7	mt-Co3
Malat12	1.80846e-33	1.0534	1	0.995	3.21363e-29	7	Malat1
mt-Cytb	3.43716e-33	1.46187	0.928	0.87	6.10784e-29	7	mt-Cytb
Saa3	3.52961e-33	1.20752	0.946	0.913	6.27212e-29	7	Saa3
mt-Nd1	5.46456e-29	1.54087	0.892	0.862	9.71052e-25	7	mt-Nd1
mt-Nd2	1.76224e-25	1.39637	0.832	0.735	3.1315e-21	7	mt-Nd2
Fth1	2.62579e-21	0.671908	0.97	0.974	4.66604e-17	7	Fth1
mt-Nd4	5.4591e-20	1.27583	0.814	0.787	9.70081e-16	7	mt-Nd4
Apoe	2.15236e-19	0.837667	0.904	0.859	3.82474e-15	7	Apoe
Xist	5.72365e-19	1.0917	0.868	0.814	1.01709e-14	7	Xist
Ccl81	1.23417e-17	1.02947	0.796	0.712	2.19312e-13	7	Ccl8
Gm42418	9.29283e-17	1.11869	1	0.998	1.65134e-12	7	Gm42418
Igkc1	1.30807e-15	0.9678	0.82	0.783	2.32445e-11	7	Igkc
Ighm	3.89029e-15	1.54263	0.731	0.664	6.91305e-11	7	Ighm
mt-Nd3	3.19345e-10	1.21402	0.623	0.598	5.67476e-06	7	mt-Nd3
Lyz2	7.94472e-08	0.689139	0.731	0.701	0.00141178	7	Lyz2
Gm26917	4.33057e-07	2.83171	0.269	0.154	0.00769542	7	Gm26917
Mbnl11	1.74811e-06	0.67742	0.695	0.711	0.0310639	7	Mbnl1
H2-Aa	4.36099e-06	0.947047	0.557	0.522	0.0774949	7	H2-Aa
Wfdc17	3.23181e-05	0.939176	0.497	0.474	0.574294	7	Wfdc17
Ptprc1	3.52124e-05	0.615008	0.719	0.794	0.625724	7	Ptprc
Ftl1	5.36664e-05	0.571125	0.707	0.787	0.953651	7	Ftl1
C1qb	0.00019502	0.910639	0.437	0.387	1	7	C1qb
Psap	0.000224339	0.70051	0.557	0.566	1	7	Psap
H2-Ab1	0.000376516	0.960465	0.473	0.449	1	7	H2-Ab1
Cxcl13	0.000411296	0.855323	0.12	0.057	1	7	Cxcl13
Ankrd111	0.000721033	1.10806	0.377	0.333	1	7	Ankrd11
mt-Nd5	0.00103453	1.11594	0.407	0.394	1	7	mt-Nd5
C1qc	0.00115362	0.806984	0.383	0.33	1	7	C1qc
Slamf61	0.00264909	0.262147	0.072	0.17	1	7	Slamf6
mt-Nd4l	0.00265552	1.11845	0.329	0.289	1	7	mt-Nd4l
Ogt1	0.00272655	1.16223	0.311	0.267	1	7	Ogt
AY036118	0.00276266	1.01071	0.395	0.37	1	7	AY036118
Itgal1	0.00294656	0.791698	0.449	0.456	1	7	Itgal
Dyrk2	0.00327647	0.927792	0.114	0.061	1	7	Dyrk2
Diaph11	0.00338297	0.312475	0.126	0.254	1	7	Diaph1
H2-Eb1	0.0059522	0.793244	0.431	0.421	1	7	H2-Eb1
Fcer1g	0.00657601	0.740781	0.443	0.446	1	7	Fcer1g
Cxcl9	0.0067974	0.786949	0.365	0.334	1	7	Cxcl9
Tyrobp	0.00821544	0.703342	0.395	0.367	1	7	Tyrobp
Dcn	1.15025e-81	3.05614	0.455	0.028	2.04399e-77	8	Dcn
Bgn	5.0053e-79	2.33339	0.338	0.014	8.89442e-75	8	Bgn
Fmo1	1.54362e-65	1.51697	0.221	0.006	2.74302e-61	8	Fmo1
Fstl1	9.61545e-64	1.53018	0.208	0.005	1.70867e-59	8	Fstl1
Aebp1	5.05863e-61	1.25186	0.182	0.004	8.98918e-57	8	Aebp1
Gpx3	3.87195e-59	2.30096	0.338	0.021	6.88046e-55	8	Gpx3
Smoc2	6.51139e-59	0.574538	0.117	0.001	1.15707e-54	8	Smoc2
Col12a1	6.96041e-59	2.33258	0.234	0.009	1.23686e-54	8	Col12a1
Serping1	7.38742e-58	2.07588	0.312	0.018	1.31275e-53	8	Serping1
Col3a1	3.44256e-56	1.59568	0.208	0.007	6.11744e-52	8	Col3a1
C1s1	8.91795e-55	1.04641	0.221	0.008	1.58472e-50	8	C1s1
Sparc	1.39045e-54	2.45256	0.26	0.013	2.47082e-50	8	Sparc
Col1a2	6.23074e-52	3.59045	0.325	0.023	1.1072e-47	8	Col1a2
Cdh11	1.08576e-49	1.4318	0.221	0.01	1.9294e-45	8	Cdh11
Igfbp4	7.36325e-49	2.26947	0.351	0.029	1.30845e-44	8	Igfbp4
Serpinh1	1.58206e-46	0.779147	0.104	0.001	2.81133e-42	8	Serpinh1
Zfhx4	1.98352e-46	0.731106	0.104	0.001	3.52471e-42	8	Zfhx4
Cpxm2	6.73534e-46	1.47603	0.117	0.002	1.19687e-41	8	Cpxm2
1500015O10Rik	1.29044e-45	2.41609	0.247	0.014	2.29311e-41	8	1500015O10Rik
Mxra8	5.90261e-45	0.785499	0.143	0.004	1.04889e-40	8	Mxra8
Foxd1	1.75793e-43	0.850857	0.13	0.003	3.12384e-39	8	Foxd1
Thbs2	2.10056e-43	0.529262	0.13	0.003	3.7327e-39	8	Thbs2
Egfr	1.34751e-42	0.854319	0.117	0.002	2.39452e-38	8	Egfr
Ccdc80	1.34751e-42	0.754892	0.117	0.002	2.39452e-38	8	Ccdc80
Cxcl14	1.86878e-42	0.492568	0.104	0.001	3.32083e-38	8	Cxcl14
Ogn	2.17176e-41	1.34297	0.182	0.008	3.85922e-37	8	Ogn
Cald1	2.3859e-39	0.891066	0.156	0.006	4.23974e-35	8	Cald1
Thbs1	3.65457e-39	1.96692	0.247	0.018	6.49417e-35	8	Thbs1
Id3	5.17908e-39	1.828	0.208	0.012	9.20323e-35	8	Id3
Olfml3	5.86966e-39	1.03143	0.143	0.005	1.04304e-34	8	Olfml3
Lrp1	2.15695e-37	1.71495	0.364	0.042	3.8329e-33	8	Lrp1
Mgp	2.33783e-37	4.46495	0.597	0.137	4.15433e-33	8	Mgp
Foxc1	2.35548e-37	0.830982	0.117	0.003	4.18568e-33	8	Foxc1
Fmod	7.41338e-37	2.02039	0.156	0.007	1.31736e-32	8	Fmod
Gas6	1.13014e-36	1.98507	0.169	0.008	2.00826e-32	8	Gas6
Apod	1.79384e-36	2.08769	0.299	0.029	3.18765e-32	8	Apod
Ank2	3.16221e-36	0.855292	0.104	0.002	5.61925e-32	8	Ank2
Pla2g4a	5.44817e-36	0.985548	0.234	0.017	9.68139e-32	8	Pla2g4a
Cp	1.53231e-35	1.35255	0.273	0.024	2.72291e-31	8	Cp
Plpp3	1.41911e-34	1.0336	0.195	0.012	2.52176e-30	8	Plpp3
Rbp1	2.2423e-34	1.20447	0.169	0.009	3.98457e-30	8	Rbp1
Col6a1	2.3485e-34	1.41738	0.143	0.006	4.17329e-30	8	Col6a1
Pdpn	9.49672e-34	1.12606	0.104	0.003	1.68757e-29	8	Pdpn
Il33	1.07411e-33	0.907084	0.104	0.003	1.90868e-29	8	Il33
Ctsk	1.11908e-33	0.570834	0.104	0.003	1.98861e-29	8	Ctsk
Fgfr1	1.1501e-33	0.952005	0.104	0.003	2.04373e-29	8	Fgfr1
Nid1	1.21472e-33	0.707976	0.104	0.003	2.15856e-29	8	Nid1
Igfbp5	1.58233e-33	3.19037	0.286	0.03	2.8118e-29	8	Igfbp5
Timp1	4.85099e-33	1.05364	0.143	0.006	8.6202e-29	8	Timp1
[truncated: 535 more rows]
