# Supplementary material for: The murine meninges acquire lymphoid tissue properties and harbour autoreactive B cells during chronic Trypanosoma brucei infection
Source: PLoS Biol. 2023 Nov 20;21(11):e3002389. doi: 10.1371/journal.pbio.3002389 (PMC10723712; doi:10.1371/journal.pbio.3002389)
Supplement: S6 Table — (XLSX) [file pbio.3002389.s014.xlsx]

## Sheet: Table S6
Supplementary Table 6: Metadata associated with the human cerebrospinal fluid samples included for autoantibodies against human brain lysates measured by ELISA.
Cerebrospinal fluid samples collected in North Uganda between 1991 and 1992
Sample	Location	Sex	Age	HAT Status	T. b. gambiense in blood	T. b. gambiense in CSF	No. WBCs in CSF	Comment
s5	Adjumani	Unknown	Unknown	1st stage	Unknown	Negative	Unknown	Sample collected in June 1992
s7	Adjumani	Unknown	Unknown	1st stage	Unknown	Negative	Unknown	Sample collected in June 1992
s10	Adjumani	Male	Unknown	1st stage	Unknown	Negative	Unknown	Sample collected in June 1992
s12	Adjumani	Female	40	1st stage	Positive	Negative	2 cells	Samples collected in November 1991
s1	Adjumani	Male	Unknown	2nd stage	Unknown	Positive	Unknown	Sample collected in June 1992
s2	Adjumani	Male	Unknown	2nd stage	Unknown	Positive	Unknown	Sample collected in June 1992
s3	Adjumani	Female	Unknown	2nd stage	Unknown	Positive	Unknown	Sample collected in June 1992
s4	Adjumani	Male	Unknown	2nd stage	Unknown	Positive	Unknown	Sample collected in June 1992
s6	Adjumani	Unknown	Unknown	2nd stage	Unknown	Positive	Unknown	Sample collected in June 1992
s8	Adjumani	Female	Unknown	2nd stage	Unknown	Positive	Unknown	Sample collected in June 1992, Post-treatment relapse
s9	Adjumani	Female	Unknown	2nd stage	Unknown	Positive	Unknown	Sample collected in June 1992
s11	Adjumani	Female	46	2nd stage	Positive	Positive	720 cells	Samples collected in November 1991
s13	Adjumani	Female	20	2nd stage	Positive	Positive	14 cells	Samples collected in November 1991
s14	Adjumani	Female	20	2nd stage	Positive	Positive	142 cells	Samples collected in November 1991
s15	Adjumani	Male	38	2nd stage	Positive	Positive	312 cells	Samples collected in November 1991
