# Supplementary material for: The murine meninges acquire lymphoid tissue properties and harbour autoreactive B cells during chronic Trypanosoma brucei infection
Source: PLoS Biol. 2023 Nov 20;21(11):e3002389. doi: 10.1371/journal.pbio.3002389 (PMC10723712; doi:10.1371/journal.pbio.3002389)
Supplement: S7 Table — The SNR values for each of the 120 antigens are included, as well as a parametric T test conducted to determine the level of significant in pairwise comparisons between infected mice and naïve controls, or between second stage sleeping sickness CSF samples and first stage sleeping sickness or healthy donors. (XLSX) [file pbio.3002389.s015.xlsx]

## Sheet: Table S7
	Mouse serum											Human CSF
Host antigen	Naïve_1	Naive_2	Naivee_3	13_1	14_2	15_3	SNR%>=threshld	T.test			Host antigen	Healthy1	Healthy2	1st stage_1	1st stage_2	1st stage_3	2nd stage_1	2nd stage_2	2nd stage_3	2nd stage_4	SNR%>=threshld	T test to 1st stage	T test to healthy
Aggrecan	0.001	0.001	0.001	0.001	0	0	10	0.183503			Aggrecan	0	1	0	0	0	12.5	11.5	12.5	0	20	0.0290414	0.0322824
AGTR	3	6	5	7.5	6.5	5	76.6667	0.22093			AGTR	46.5	28	2.5	5	4.5	14.5	16	24.5	9	86.6667	0.0149982	0.116693
Alpha-actinine	3	4	3	3	2	3	60	0.2302			Alpha-actinine	1.5	3	2	3	2.5	3.5	2	4.5	2	53.3333	0.249787	0.253564
Alpha Fodrin	4	9.5	7	23.5	21.5	21	76.6667	0.00387781			Alpha Fodrin	1.5	4.5	3.5	7.5	8	39.5	31	53	18.5	86.6667	0.012679	0.00930785
Amyloid	0.001	0.001	0.001	0.001	0.001	0.001	0	#DIV/0!			Amyloid	0.001	0.001	0.001	0.001	0.001	0.001	0.001	0.001	0.001	0	#DIV/0!	#DIV/0!
AQP4	11	30.5	35	33	51	42.5	100	0.146181			AQP4	39	60.5	13	22	27.5	120	67.5	162	62.5	100	0.0188837	0.055663
B2-microglobulin	0.001	1	0.001	0	0	0	13.3333	0.421496			B2-microglobulin	0.001	0	0.001	0	0	9.5	3	8.5	1.5	20	0.0329196	0.0329219
B2 glycoprotein 1	11	14.5	11.5	29	22	28.5	86.6667	0.0120963			B2 glycoprotein 1	4.5	7.5	5.5	35	7.5	175	23.5	97	36	93.3333	0.0738919	0.0565448
B-actin	11.5	40	15	27	29	26	73.3333	0.62352			B-actin	5.5	20.5	6	20	17	54	46	71	42	93.3333	0.00217585	0.0180721
BPI	3.5	12	7.5	10.5	11.5	11.5	66.6667	0.289164			BPI	1.5	49.5	2	4.5	4	28	14	49	16	80	0.0310774	0.483691
Calprotectin	4	8.5	8	11	22	18.5	86.6667	0.068786			Calprotectin	1.5	6.5	2.5	7	2.5	15.5	10.5	62	16	73.3333	0.0826472	0.0825757
Cardolipin	4	12.5	8	11	10	7	70	0.699159			Cardolipin	4	3.5	5.5	11.5	10.5	12.5	8	76	18.5	93.3333	0.153172	0.106918
CD4	12	19	16.5	15	15	20	90	0.768706			CD4	6	6	4.5	9	9.5	38	33	51	28	93.3333	0.00312771	0.00390701
CD8	9	16	11	14	19.5	18	86.6667	0.126956			CD8	10.5	5.5	5	12.5	11	45	20.5	73.5	17.5	93.3333	0.0527589	0.0472844
CENP-A	3.5	6.5	4	5	7	8.5	73.3333	0.190593			CENP-A	2.5	1.5	2	2.5	4	14	7.5	10.5	6.5	66.6667	0.0109921	0.00838347
CENP-B	10	15.5	10	16	14	19	70	0.130439			CENP-B	1	4.5	5	4.5	5.5	21.5	81	44.5	49.5	86.6667	0.0183335	0.0155016
Chondroitin Sulfate C	0.001	0.001	0.001	0.001	0.001	0	6.66667	0.42265			Chondroitin Sulfate C	0	0	0.001	0	0	5.5	0	1	0	6.66667	0.151985	0.151944
COL17A1	1.5	5	2.5	5.5	5.5	3.5	50	0.224099			COL17A1	1.5	2.5	1	0.5	2	14	5	15.5	5	53.3333	0.0262961	0.0334514
Collagen I	0.001	0	0.001	0.001	0.001	0.001	16.6667	0.42265			Collagen I	0.001	0.5	0	1	2	3	0.5	3.5	1	13.3333	0.166995	0.0476175
Collagen II	0.001	0	0.001	0.001	0.001	0.001	6.66667	0.42265			Collagen II	0.001	0	0.001	0	0	0	0	0	0	0	0.211325	0.25
Collagen III	0.001	0.001	0.001	0.001	0.001	0.001	10	#DIV/0!			Collagen III	0.001	0	1.5	0	2	0	0	1	0	0	0.131608	0.195915
Collagen IV	2	2	0	2	1.5	2	13.3333	0.535106			Collagen IV	0	1	0	0	1	2.5	1.5	2.5	3.5	6.66667	0.00462759	0.035409
Collagen V	2.5	5.5	4.5	4	4.5	5	66.6667	0.74838			Collagen V	1	2	2	1.5	6	5.5	7	19.5	6.5	66.6667	0.0735512	0.0448465
Collagen VI	5	9.5	7	147.5	117	154	76.6667	0.00677669			Collagen VI	1	12.5	4	3.5	9.5	2.5	48.5	11.5	14.5	80	0.135878	0.170989
complement C1q	18.5	32.5	28	43.5	46	39.5	93.3333	0.0390806			complement C1q	9.5	16	18	20.5	32	91	63	388.5	32.5	93.3333	0.120419	0.105155
complement C3/C3a	4.5	9	7.5	14.5	15	10	70	0.0423841			complement C3/C3a	2	3	2.5	1.5	3.5	9	7.5	13.5	8.5	73.3333	0.00390878	0.00456441
Core Histone	0.5	0.5	1.5	3.5	6	2	40	0.114475			Core Histone	0	1.5	0.5	0.5	0.5	7	4.5	7	2	33.3333	0.0153198	0.0182856
CRP	9	16	31	33.5	47	32	96.6667	0.0853444			CRP	7	18	9.5	31.5	6.5	32	19	65.5	45	93.3333	0.0552206	0.034939
dsDNA	0.001	0	0	3	37	16.5	23.3333	0.19701			dsDNA	0.001	0	0.001	0	0	0	0.001	0	0.001	20	0.361394	0.5
EBNA1	14	33	25	22.5	32.5	29	93.3333	0.566355			EBNA1	168	417.5	61.5	252	24	259.5	28	306	185.5	93.3333	0.21135	0.286671
Elastin	4.5	8	5	8.5	5.5	7.5	93.3333	0.398394			Elastin	4.5	23	7.5	35.5	8	60	91	32	16	93.3333	0.0749888	0.0648001
Factor B	10.5	26.5	19.5	17	13	18.5	80	0.631953			Factor B	6.5	9.5	9.5	13	11.5	36	21	31.5	33.5	93.3333	0.00363713	0.0019027
Factor D	0.001	0	0.001	0.001	0	0	6.66667	0.518519			Factor D	0	0	0	0	0.5	2	0	4	0	6.66667	0.129423	0.107585
Factor H	11	26	20.5	28.5	28.5	29	86.6667	0.162212			Factor H	4.5	60	6.5	11.5	14	46	35	67	44	93.3333	0.00418285	0.335489
Factor I	2.5	12	6.5	35	13	19.5	76.6667	0.126693			Factor I	1	4.5	2	6.5	3.5	50	13	46.5	19	80	0.0284337	0.0251314
Factor P	0	6	2	7	1.5	6	53.3333	0.425469			Factor P	0	3	1.5	2	16	23.5	9.5	26.5	7.5	60	0.0962092	0.0231537
Fibrinogen IV	2.5	8.5	12	8.5	16	9.5	63.3333	0.371744			Fibrinogen IV	0.5	5	5.5	6	5	17.5	17	23	21	86.6667	0.000850635	0.0140936
Fibrinogen S	6.5	15.5	12.5	10.5	11	12.5	70	0.956136			Fibrinogen S	5.5	18	4	6.5	11	18	27.5	34.5	17.5	93.3333	0.00865447	0.119035
Fibronectin	5	18	12.5	16.5	19.5	19.5	83.3333	0.213746			Fibronectin	58	30	56.5	42	59.5	40.5	42.5	47	62.5	93.3333	0.282869	0.409928
GAD65	11	27.5	24	22.5	14.5	28.5	76.6667	0.884664			GAD65	14.5	16	10.5	20	24	25.5	30.5	43	61.5	93.3333	0.0331474	0.0262833
GBM	4	13	4	8.5	6.5	7.5	66.6667	0.884114			GBM	2	1	3	5.5	4	33	8	27	1	73.3333	0.0916885	0.0648288
GDF-15	0.001	1	0	1	0	1.5	20	0.420613			GDF-15	0	34	2	0	0	1.5	2	7.5	0	13.3333	0.152854	0.277627
GM-CSF	9.5	10	15	28	26.5	25	70	0.00508342			GM-CSF	6	6	7.5	23.5	19	36	42.5	84.5	47	93.3333	0.0195283	0.0118252
GP2	5	22	11.5	19	18.5	24	63.3333	0.2579			GP2	0	1.5	3.5	27	6.5	127	29.5	41.5	28	80	0.0792621	0.0499839
GP210	3	8.5	8	15	22.5	10.5	73.3333	0.0952051			GP210	0.5	3.5	2.5	6.5	2.5	0	9	22.5	9	66.6667	0.135947	0.0900063
Hemocyanin	25	45.5	42.5	36.5	40.5	47.5	80	0.629875			Hemocyanin	14	10.5	105.5	55	57.5	41	57	100	118.5	93.3333	0.401135	0.0168674
Heparan Sulphate	0.001	0	0.001	0.001	0.001	0.001	0	0.42265			Heparan Sulphate	0	0	0.001	0	0.001	0	0.001	0	0.001	0	0.361394	0.0908451
Heparin	0.001	0	0.001	0	0	0	26.6667	0.183503			Heparin	17.5	67	0	5	12.5	95.5	81	71.5	1.5	46.6667	0.0356459	0.293074
Histone H1	13.5	13	3	11	12	13	90	0.592886			Histone H1	5	1.5	3	8	4	10.5	16	11	0.5	80	0.13776	0.082826
Histone H2A	19	15	16	20	31	24.5	100	0.103057			Histone H2A	17	26	11.5	28.5	28	24.5	90.5	21.5	29	100	0.173643	0.159412
Histone H2B	12	20	13	23.5	24.5	19.5	96.6667	0.0766128			Histone H2B	11.5	18	7	13	12	27.5	31.5	34	25	93.3333	0.000525737	0.0353099
Histone H3	0	2	0.5	4	2.5	3	33.3333	0.0395679			Histone H3	0.5	4.5	0	1	1	3.5	3	6	2	40	0.0167438	0.337733
Histone H4	0	1	0	0.5	0	1	26.6667	0.72503			Histone H4	0	3	0	1	1.5	4.5	3	8	1.5	26.6667	0.0435475	0.139114
IA2	4	12	10	12	15.5	11	60	0.224091			IA2	1	1	3.5	10	9.5	13.5	29.5	32.5	13	80	0.0308545	0.0131858
IFN-A1	0.5	7.5	5	7	7.5	8	53.3333	0.260807			IFN-A1	1.5	5	1.5	5	6.5	14.5	12.5	20.5	11.5	80	0.00448959	0.00882695
IFN-B	0	0.5	0	0	0	0	13.3333	0.42265			IFN-B	0	2	0	0	0.5	8.5	6.5	12.5	1.5	20	0.0264965	0.0345614
IFN-E	0.001	0	0.001	0	0	0	13.3333	0.183503			IFN-E	0	1.5	0	3.5	1	10.5	2.5	15	2	20	0.0769653	0.060611
IFN-L2	3	5.5	5.5	10	11	7	60	0.039077			IFN-L2	1	12	1	2.5	4	8.5	12.5	9	11.5	73.3333	0.000902429	0.304101
IFN-r	0	0.5	0	0.5	0	0	20	1			IFN-r	0	0.5	0	0	1	3	1	4	1	13.3333	0.0393759	0.0360493
IL-12	0.5	5.5	3	9.5	6	7	53.3333	0.0709128			IL-12	1	3.5	0.5	3.5	2.5	18.5	9.5	11.5	7	73.3333	0.0127723	0.0140455
IL-15	0	3.5	0	2.5	1	1	20	0.811522			IL-15	0.5	0.5	0	11.5	2.5	9	7	26.5	7.5	40	0.119106	0.0415768
Insulin	21.5	57	44.5	53.5	69	49.5	80	0.261112			Insulin	1.5	3	18.5	1	3	7.5	6.5	10.5	4	80	0.476443	0.0170012
Jo-1	30.5	67	53	65	79	61	83.3333	0.226221			Jo-1	15.5	29.5	19.5	36.5	39.5	119	115	133	106.5	93.3333	0.000125682	0.00243434
KU (P70/P80)	11	34.5	22.5	42	54.5	53.5	73.3333	0.0357232			KU (P70/P80)	6	6.5	12	19.5	162	93	67.5	121.5	74.5	93.3333	0.333964	0.00314701
La/SSB	21.5	30.5	21	35.5	48	31	93.3333	0.0946695			La/SSB	7.5	14.5	9	22	26.5	90	32	104	60	93.3333	0.0207779	0.0149881
Laminin	0	2	2	2.5	3.5	1.5	43.3333	0.257768			Laminin	0.5	8	0.5	2.5	4	6.5	5.5	19.5	7.5	46.6667	0.0525736	0.180439
LC1	15	46.5	28	47	37	19.5	70	0.721195			LC1	8.5	20	10	27.5	22	79	70.5	87.5	56.5	93.3333	0.000703573	0.00219652
LPS	0.001	0	0.001	0	0.001	0	10	0.518519			LPS	2	3.5	0	2	16.5	1.5	0	46.5	1	20	0.326275	0.233467
M2	7	21.5	13	18	17.5	16	80	0.512124			M2	4.5	6	5	9	8	50	29	78.5	30.5	93.3333	0.0202572	0.0179919
MDA5	4	13	9.5	11	17.5	11	80	0.273652			MDA5	6.5	5.5	5	3	10.5	24.5	20.5	25.5	15	93.3333	0.00294147	0.00314723
Mi-2	2	9	6	8	10	8.5	60	0.254921			Mi-2	1.5	3	3.5	2	5	14.5	11	20.5	8.5	80	0.0123902	0.00930231
Mitochondrial antigen	2.5	6	4.5	8.5	7	10	63.3333	0.0365383			Mitochondrial antigen	4	18	4	9	14.5	100.5	66.5	102	24	93.3333	0.0189233	0.0188676
MPO	3	15	5.5	10.5	8	10	70	0.695915			MPO	2	8	5.5	4.5	5.5	26	14.5	25	15.5	86.6667	0.00758944	0.0183651
Muscarinic receptor	20.5	42.5	23	49	55	21.5	100	0.357208			Muscarinic receptor	17	31.5	16	37	30.5	92	71	78.5	75	100	0.00135702	0.0142052
Myelin basic protein (MBP)	7	9.5	4.5	13	13.5	11	93.3333	0.0426508			Myelin basic protein (MBP)	5.5	8	5	11	10.5	30	27.5	25	20	93.3333	0.00107041	0.000792764
Myosin	13.5	35	24.5	39	37.5	32.5	83.3333	0.185207			Myosin	9	25.5	3.5	19	18.5	100	80.5	112.5	25	93.3333	0.019076	0.0219967
Myosin heavy & light chain	0	0	0	0	0	0	0	#DIV/0!			Myosin heavy & light chain	0	0	0	0	0	0.5	0.5	1	0	0	0.0458606	0.0458606
Neuropilin-1	1	4	4.5	5.5	10	7	53.3333	0.0671824			Neuropilin-1	0.5	1.5	2.5	2	3	12	5	16	7.5	66.6667	0.0255042	0.0153664
Nucleolin	1.5	3	3.5	6	9	5.5	50	0.0420976			Nucleolin	1	2.5	1	2	3.5	18.5	16	22	7	66.6667	0.0103559	0.00951576
Nucleosome antigen	6	0.5	14	8.5	12	11.5	90	0.433925			Nucleosome antigen	8	6.5	5	4	9	20.5	23	20.5	9.5	86.6667	0.00947084	0.0156228
Nup 62	0	0	0	0	0	0	10	#DIV/0!			Nup 62	0	1.5	0	0	4	2.5	1	3.5	1.5	13.3333	0.312797	0.134366
PCNA	12.5	35.5	13	27.5	23	29.5	80	0.494782			PCNA	10	16	14	25.5	24	69.5	65.5	62.5	64	93.3333	0.00118463	0.00563708
Phosphatidyl-serine	0	1.5	1	0.5	0.5	0.5	36.6667	0.528595			Phosphatidyl-serine	4.5	6.5	3.5	3	4.5	4.5	3.5	11	6.5	60	0.101292	0.337723
PL-7	12.5	27.5	20.5	35.5	32	24	73.3333	0.138001			PL-7	7.5	12	6.5	13	12	99	37	76	14	93.3333	0.0471544	0.0454351
PL-12	5	21.5	13	21.5	20.5	18.5	73.3333	0.277794			PL-12	5.5	11.5	5	14	12.5	59	30.5	74	25.5	93.3333	0.023328	0.0202418
PM/Scl-75	7	9	13	18	19.5	16	86.6667	0.0247004			PM/Scl-75	6	4.5	7	9	9.5	27	39	28	21	93.3333	0.0053807	0.00348535
PM/Scl 100	1	7	2	6	2.5	5	50	0.620033			PM/Scl 100	1	2.5	2	3.5	5	19.5	11.5	13.5	12.5	60	0.00246742	0.00181522
PR3	0	0	0	1.5	0	1.5	16.6667	0.183503			PR3	0.5	2	2	1.5	3.5	5	4	1.5	2.5	20	0.196878	0.0789924
Proteoglycan	0	0	0.5	0.5	0	0.5	20	0.518519			Proteoglycan	1	8	0.5	2	3	24.5	46.5	25	1.5	33.3333	0.0454951	0.0595059
Prothrombin protein	4	19	8.5	15.5	12.5	15.5	83.3333	0.465079			Prothrombin protein	8	20.5	9	13.5	15	47.5	37	41	36	93.3333	0.000178757	0.0539844
Rheumatoid factor (RF)	35.5	433.5	308.5	343.5	296	316	93.3333	0.664611			Rheumatoid factor (RF)	42	103.5	33	51.5	25.5	63	108.5	143	131.5	100	0.0087989	0.202404
Ribo Phosphoprotein P0	2.5	5.5	2.5	6	3	3	46.6667	0.741521			Ribo Phosphoprotein P0	1	0.5	0.5	0.5	2	3	1.5	3.5	1.5	40	0.0577045	0.0240267
Ribo Phosphoprotein P1	6.5	10.5	9.5	11.5	10	8.5	93.3333	0.479104			Ribo Phosphoprotein P1	8.5	8	1	10	9	19	14.5	15	15.5	93.3333	0.0339045	0.00178027
Ribo Phosphoprotein P2	0	1.5	0.5	1	0.5	1	16.6667	0.750738			Ribo Phosphoprotein P2	3.5	15	0	0	1.5	3	0.5	23	1.5	26.6667	0.156147	0.397297
Ro/SSA (52 Kda)	2.5	10.5	2	9	7.5	12.5	50	0.230461			Ro/SSA (52 Kda)	0	2	1.5	3.5	2.5	18	8.5	18	7.5	60	0.0167544	0.0105143
Ro/SSA (60 Kda)	14	18.5	27	33	35	37.5	86.6667	0.0447295			Ro/SSA (60 Kda)	14.5	35	14.5	18.5	41.5	65.5	90.5	424.5	75	93.3333	0.104177	0.104084
S100	6.5	6	13.5	5.5	3.5	7	96.6667	0.30313			S100	4.5	15.5	7	12.5	20.5	62	36	33	18.5	100	0.0355827	0.0305924
Scl-70/Topoisomerase I	0	14.5	11.5	14	20	14	86.6667	0.234477			Scl-70/Topoisomerase I	5.5	9	6	7.5	9	30.5	19.5	75	15	93.3333	0.0693239	0.067865
Sm	0.5	2.5	1.5	3.5	5	3	53.3333	0.0489003			Sm	5	17.5	3	4	4.5	24.5	24	21.5	6.5	80	0.0181292	0.20354
Sm/RNP	18.5	24.5	29.5	36	84.5	35	100	0.229538			Sm/RNP	36.5	43.5	17.5	13.5	39.5	62	72	43	49	100	0.0154315	0.0448449
SmD	2	4	4	8	7.5	4	63.3333	0.11145			SmD	2	3	2	3	3.5	14	4	14.5	4	80	0.0612509	0.0548966
SP100	3	10.5	5.5	15	16	9	66.6667	0.0871974			SP100	2.5	3.5	4	3	3.5	17.5	11	24.5	9	86.6667	0.0206303	0.018158
Sphingomyelin	0.001	1.5	0.001	0	0	0	16.6667	0.42188			Sphingomyelin	0	0	0	2.5	0	6	0.5	4	0	13.3333	0.166816	0.0823244
SRP54	5.5	10	8.5	10.5	12	12.5	66.6667	0.0921676			SRP54	1.5	4	3	7.5	10.5	26	30.5	19	27	86.6667	0.00117019	0.000561618
ssDNA	10.5	15.5	9	197	202.5	217	66.6667	0.000327226			ssDNA	3	14	1	5.5	4	23.5	25.5	8	1	80	0.0806395	0.25472
ssRNA	0	0	0	2	2.5	2	0	0.00586515			ssRNA	1	1	0	0.5	1	1	0.5	1	0	0	0.377202	0.107585
TGF-B1	0.5	4.5	2.5	4.5	2.5	3	53.3333	0.567463			TGF-B1	0.5	1.5	5	5	5	8	8	9.5	6	66.6667	0.0139696	0.000804192
Thyroglobulin	12.5	26	25	28.5	33.5	32	100	0.132957			Thyroglobulin	19.5	27.5	10.5	28	32	82	72.5	85	50	93.3333	0.00257712	0.00274032
TIF1 gama	9	18.5	13	41	41	33	93.3333	0.00293661			TIF1 gama	6	5	6	6.5	10.5	69	22.5	23.5	12.5	93.3333	0.0752308	0.0638676
TNF-a	14	27.5	24.5	32	33	35	80	0.103411			TNF-a	7	11	16	15.5	18.5	47	49	64.5	34.5	93.3333	0.00633668	0.00261084
TPO	2.5	5.5	5	12.5	7	4.5	66.6667	0.25739			TPO	4	7	5	11	3.5	19.5	22.5	25	35	93.3333	0.00293824	0.00308959
Troponin-I	3.5	4.5	5	9	6	12	66.6667	0.106658			Troponin-I	3.5	3.5	0.5	1	4	59.5	10.5	9	4	80	0.120736	0.138113
TTG	27	33.5	33.5	22.5	27	19.5	93.3333	0.0534491			TTG	27	35.5	14.5	33	23.5	55.5	53	42	29	93.3333	0.0234603	0.0707998
Tweek	2	11.5	5	8.5	7.5	5	63.3333	0.801618			Tweek	1.5	4	7	13.5	8.5	10.5	14.5	16.5	9	86.6667	0.15784	0.00549474
U1-snRNP 68/70	19.5	25.5	19	48.5	22.5	47.5	96.6667	0.159903			U1-snRNP 68/70	13	34	10.5	18.5	21.5	63.5	40.5	58.5	37	93.3333	0.00454302	0.0890027
U1-snRNP A	10.5	21	13	18	11.5	21.5	93.3333	0.642042			U1-snRNP A	19	9.5	8.5	15	12.5	36	26	33	13	93.3333	0.0274071	0.0794569
U1-snRNP B/B	11.5	19	10	21.5	19	17	96.6667	0.167747			U1-snRNP B/B	13	19.5	13.5	90	9.5	72.5	37	26	13.5	93.3333	0.494747	0.0987433
U1-snRNP C	4	16	10.5	17.5	18.5	20	93.3333	0.128416			U1-snRNP C	6	8.5	7	44.5	11	57	23	20	17.5	93.3333	0.300172	0.0480414
Vimentin	0.5	17	11.5	13.5	9	12.5	80	0.725088			Vimentin	5.5	7.5	5.5	4.5	7	21	16	28	10	93.3333	0.0195925	0.0226306
Vitronectin	7	10	9	13.5	13.5	15	76.6667	0.0116785			Vitronectin	4	6.5	2.5	2.5	5	8	13	10.5	11	80	0.00134779	0.0303527
