# Supplementary material for: The murine meninges acquire lymphoid tissue properties and harbour autoreactive B cells during chronic Trypanosoma brucei infection
Source: PLoS Biol. 2023 Nov 20;21(11):e3002389. doi: 10.1371/journal.pbio.3002389 (PMC10723712; doi:10.1371/journal.pbio.3002389)
Supplement: S1 Data — (XLSX) [file pbio.3002389.s016.xlsx]

## Sheet: Sheet1
Supporting data for Figure 1E - Quantification of CD45+ cells in the meninges by CyTOF
Biological replicate	Naive	30dpi
Replicate 1	10546	63161
Replicate 2	826	41904
Replicate 3	3816	36878
Replicate 4	3649	37010
Replicate 5	3629	23872
