# Supplementary material for: The murine meninges acquire lymphoid tissue properties and harbour autoreactive B cells during chronic Trypanosoma brucei infection
Source: PLoS Biol. 2023 Nov 20;21(11):e3002389. doi: 10.1371/journal.pbio.3002389 (PMC10723712; doi:10.1371/journal.pbio.3002389)
Supplement: S2 Data — (XLSX) [file pbio.3002389.s017.xlsx]

## Sheet: Sheet1
Supporting data for Figure 1F - Number of immune cell subsets as quantified by CyTOF
Immune cell	Naïve (n = 5 mice)					30dpi (n = 5 mice)
CD4 T	53	7	45	29	13	1545	3617	2407	2460	728
Macs	51	2	22	23	10	1448	2412	1611	1729	624
IFNg+ CD4	50	2	14	14	4	612	3237	1795	1624	270
B cells	25	0	7	2	2	521	1536	867	913	145
IgM	57	1	16	10	6	504	1319	657	834	146
CD8 T	18	1	23	17	10	495	1332	816	834	206
Mixed	13	3	14	18	5	514	1181	762	672	167
IFNg+ CD8	6	0	3	3	2	194	1000	514	467	78
Neutro	8	0	2	2	0	179	695	389	326	98
gdT/NK	19	5	31	20	5	115	267	193	160	78
CD11c+ B	5	1	3	2	1	40	103	47	55	9
