# Supplementary material for: The murine meninges acquire lymphoid tissue properties and harbour autoreactive B cells during chronic Trypanosoma brucei infection
Source: PLoS Biol. 2023 Nov 20;21(11):e3002389. doi: 10.1371/journal.pbio.3002389 (PMC10723712; doi:10.1371/journal.pbio.3002389)
Supplement: S3 Data — (XLSX) [file pbio.3002389.s018.xlsx]

## Sheet: Sheet1
Supporting data for Figure 1G - Frequency of various immune cell subsets in the meninges quantified by CyTOF
Immune cell	CD4 T					Macs					IFNg+ CD4					B cells					IgM					CD8 T					Mixed					IFNg+ CD8					Neutro					gdT/NK
Naïve (n = 5 mice)	17.377	31.8182	25	20.7143	22.4138	16.7213	9.09091	12.2222	16.4286	17.2414	16.3934	9.09091	7.77778	10	6.89655	8.19672	0	3.88889	1.42857	3.44828	18.6885	4.54545	8.88889	7.14286	10.3448	5.90164	4.54545	12.7778	12.1429	17.2414	4.2623	13.6364	7.77778	12.8571	8.62069	1.96721	0	1.66667	2.14286	3.44828	2.62295	0	1.11111	1.42857	0	6.22951	22.7273	17.2222	14.2857
30dpi (n = 5 mice)	25.0527	21.66	23.9312	24.4193	28.5602	23.4798	14.444	16.0171	17.163	24.4802	9.92379	19.3844	17.8465	16.1207	10.5924	8.44819	9.19816	8.62	9.06293	5.68851	8.17253	7.89868	6.53211	8.27874	5.72774	8.02659	7.97653	8.11294	8.27874	8.0816	8.33468	7.07228	7.57606	6.67064	6.55159	3.14578	5.98838	5.11036	4.6357	3.06002	2.90255	4.16193	3.86757	3.23605	3.84464	1.86476	1.5989	1.91887	1.58825
[truncated: 6 more columns]
