# Supplementary material for: The murine meninges acquire lymphoid tissue properties and harbour autoreactive B cells during chronic Trypanosoma brucei infection
Source: PLoS Biol. 2023 Nov 20;21(11):e3002389. doi: 10.1371/journal.pbio.3002389 (PMC10723712; doi:10.1371/journal.pbio.3002389)
Supplement: S4 Data — (XLSX) [file pbio.3002389.s019.xlsx]

## Sheet: Sheet1
Supporting data for Figure 2C - Frequency of meningeal cells derived from single cell transcriptomics analysis
Replicate	MNPs 1	MNPs 2	MNPs 3	MNPs 4	Bcells 1	Fibro1	T cell 1	T cell 2	MNPs 5	Fibro2	cDC1	Neutro	T cell 3	Endo	Mural cells	Granulocytes	Bcells 2	Erythroblasts	Neurons
Naive_1	120	6	114	50	14	201	46	19	18	70	10	19	5	127	79	NA	1	NA	13
Naive_2	129	9	98	50	39	202	44	29	28	74	8	17	4	100	73	NA	NA	NA	18
30dpi_1	1445	1252	961	896	734	423	682	481	405	244	291	222	191	103	117	131	113	29	13
30dpi_2	1501	1224	930	944	741	526	464	634	526	348	266	225	239	106	147	148	100	39	15
