# Supplementary material for: The murine meninges acquire lymphoid tissue properties and harbour autoreactive B cells during chronic Trypanosoma brucei infection
Source: PLoS Biol. 2023 Nov 20;21(11):e3002389. doi: 10.1371/journal.pbio.3002389 (PMC10723712; doi:10.1371/journal.pbio.3002389)
Supplement: S5 Data — (XLSX) [file pbio.3002389.s020.xlsx]

## Sheet: Sheet1
Supporting data for Figure 3D - Frequency of cells within the meningeal fibroblast subsets derived from single cell transcriptomics analysis
Replicate	FRC-like Ly6a+ 1	FRC-like Ly6a+ 2	FRC-like Ly6a+ 3	FRC-like Ly6a+ 4	Fth1+ Ly6a fibroblasts	Aldh1a2+ Ccl19+ fibroblasts	Myofibroblasts	Ly6a+ Dura fibroblasts
Naive_1	84	50	NA	49	9	31	22	26
Naive_2	84	53	NA	36	17	32	31	23
30dpi_1	118	90	142	89	99	84	27	18
30dpi_2	107	171	193	106	147	85	38	27
