# Supplementary material for: The murine meninges acquire lymphoid tissue properties and harbour autoreactive B cells during chronic Trypanosoma brucei infection
Source: PLoS Biol. 2023 Nov 20;21(11):e3002389. doi: 10.1371/journal.pbio.3002389 (PMC10723712; doi:10.1371/journal.pbio.3002389)
Supplement: S6 Data — (XLSX) [file pbio.3002389.s021.xlsx]

## Sheet: Sheet1
Supporting data for Figure 3F - Quantification of meningeal stromal cells by flow cytometry
Biological replicate	% FRCs		% FDCs		% LECs		% BECs
	Naive	30dpi	Naive	30dpi	Naive	30dpi	Naive	30dpi
Replicate 1	20.9	43.8	19.8	27	6.98	5.66	4.65	5.08
Replicate 2	29.5	46.5	17	19.6	7.89	4.89	5.26	2.5
Replicate 3	31.6	52.2	20.9	24.8	7.55	10.9	3.24	1.46
Replicate 4	36.1	50.9	17.2	26.2	8.15	8.47	3.52	3.74
Replicate 5		58.2	16.9	23.6				1.91
