# Supplementary material for: The murine meninges acquire lymphoid tissue properties and harbour autoreactive B cells during chronic Trypanosoma brucei infection
Source: PLoS Biol. 2023 Nov 20;21(11):e3002389. doi: 10.1371/journal.pbio.3002389 (PMC10723712; doi:10.1371/journal.pbio.3002389)
Supplement: S7 Data — (XLSX) [file pbio.3002389.s022.xlsx]

## Sheet: Sheet1
Supporting data for Figure 4C - Frequency of cells within the mononuclear phagocyte (MNPs) subset derived from single cell transcriptomics analysis
Replicate	Cd206+ BAMs 1	MDMs 1	Cd206+ BAMs 2	MDMs 2	maMNPs
Naive_1	120	6	114	50	18
Naive_2	129	9	98	50	28
30dpi_1	1445	1252	961	896	405
30dpi_2	1501	1224	930	944	526
