# Supplementary material for: The murine meninges acquire lymphoid tissue properties and harbour autoreactive B cells during chronic Trypanosoma brucei infection
Source: PLoS Biol. 2023 Nov 20;21(11):e3002389. doi: 10.1371/journal.pbio.3002389 (PMC10723712; doi:10.1371/journal.pbio.3002389)
Supplement: S8 Data — (XLSX) [file pbio.3002389.s023.xlsx]

## Sheet: Sheet1
Supporting data for Figure 4F - Frequency of various meningeal MNPs measured by flow cytometry
Biological replicate	% CD11b+ F4/80Low		% CD11b+ F4/80High		% MHC+ C11b+ F4/80Low		% MHC+ C11b+ F4/80High
	Naive	30dpi	Naive	30dpi	Naive	30dpi	Naive	30dpi
Replicate 1	54.1	80.8	4	5.1	9.41	12.9	51.6	82
Replicate 2	60.7	75.5	9.51	4.19	10.6	16.7	52	83.2
Replicate 3	60	80.8	8.89	4.08	11.4	11.1	66.4	64.9
Replicate 4	57.9	81.3	9.92	5.3	9.72	15.2	58.9	65.8
Replicate 5	53.8	78.4	10.4	6.07	8.94	14.2	54.9	66.5
