# Supplementary material for: The murine meninges acquire lymphoid tissue properties and harbour autoreactive B cells during chronic Trypanosoma brucei infection
Source: PLoS Biol. 2023 Nov 20;21(11):e3002389. doi: 10.1371/journal.pbio.3002389 (PMC10723712; doi:10.1371/journal.pbio.3002389)
Supplement: S9 Data — (XLSX) [file pbio.3002389.s024.xlsx]

## Sheet: Sheet1
Supporting data for Figure 5E - Quantification of (percentage of) PD1+ CXCR5+ CD4+ T cells in the meninges from naïve and infected animals by flow cytometry
Biological replicate	Naive	30dpi
Replicate 1	21.1	72.3
Replicate 2	9.64	71.3
Replicate 3	33.3	77.6
Replicate 4	22.7	76.6
Replicate 5	12.5	73.6
