# Supplementary material for: The murine meninges acquire lymphoid tissue properties and harbour autoreactive B cells during chronic Trypanosoma brucei infection
Source: PLoS Biol. 2023 Nov 20;21(11):e3002389. doi: 10.1371/journal.pbio.3002389 (PMC10723712; doi:10.1371/journal.pbio.3002389)
Supplement: S10 Data — (XLSX) [file pbio.3002389.s025.xlsx]

## Sheet: Sheet1
Supporting data for Figure 5G - Ex vivo stimulation assay to quantifiy (percentage of) PD1+ IL-21+ CD4+ T cells in the meninges from naïve and infected animals
	Naïve (n = 5 mice)		30dpi (n = 5 mice)
Biological replicate	Unstimulated	Stimulated	Unstimulated	Stimulated
Replicate 1	1.56	9.26	11.7	64.6
Replicate 2	6.67	6.58	32	60.5
Replicate 3	7.34	2.98	21.9	46.1
Replicate 4	7.01	4.37	28.1	52
Replicate 5	7.58	4.12	19.8	57.3
