# Supplementary material for: The murine meninges acquire lymphoid tissue properties and harbour autoreactive B cells during chronic Trypanosoma brucei infection
Source: PLoS Biol. 2023 Nov 20;21(11):e3002389. doi: 10.1371/journal.pbio.3002389 (PMC10723712; doi:10.1371/journal.pbio.3002389)
Supplement: S11 Data — (XLSX) [file pbio.3002389.s026.xlsx]

## Sheet: Sheet1
Supporting data for Figure 5I - Quantification of CD69+ CD4+ T cells in the murine meninges during infection by flow cytometry
	% CD69+ CD4+ T cells
Biological replicate	Naive	30dpi
Replicate 1	6.48	44.7
Replicate 2	8.6	38.8
Replicate 3	6.9	40.1
Replicate 4		37.9
