# Supplementary material for: The murine meninges acquire lymphoid tissue properties and harbour autoreactive B cells during chronic Trypanosoma brucei infection
Source: PLoS Biol. 2023 Nov 20;21(11):e3002389. doi: 10.1371/journal.pbio.3002389 (PMC10723712; doi:10.1371/journal.pbio.3002389)
Supplement: S12 Data — (XLSX) [file pbio.3002389.s027.xlsx]

## Sheet: Sheet1
Supporting data for Figure 5K - Quantification of local T cell activation in the murine meninges using the Nur77-GFP reporter mice
	% Nur77GFP+ CD4+ T cells		% Nur77GFP+ CD8+ T cells
Biological replicate	Naive	30dpi	Naive	30dpi
Replicate 1	2.65	17	2.27	5.66
Replicate 2	3.05	17.2	1.02	5.43
Replicate 3	2.96	18.9	1.72	4.31
Replicate 4	9.26	18.3	3.3	4.5
Replicate 5	8.72	18.8	3.95	5.34
