# Supplementary material for: The murine meninges acquire lymphoid tissue properties and harbour autoreactive B cells during chronic Trypanosoma brucei infection
Source: PLoS Biol. 2023 Nov 20;21(11):e3002389. doi: 10.1371/journal.pbio.3002389 (PMC10723712; doi:10.1371/journal.pbio.3002389)
Supplement: S13 Data — (XLSX) [file pbio.3002389.s028.xlsx]

## Sheet: Sheet1
Supporting data for Figure 5M - Quantification of local T cell activation in the murine meninges using the Nur77-Tempo reporter mice
		% FT blue+ CD4+ T cells		% FT blue+ red+ CD4+ T cells		% FT red+ CD4+ T cells
	Biological replicate	Naïve	30dpi	Naïve	30dpi	Naïve	30dpi
	Replicate 1	36.1	43.2	30.6	39.8	13	7.8
	Replicate 2	32.9	46.1	28.6	33.4	11.4	7.08
	Replicate 3	31.2	39.6	28.1	34.8	12.5	7.13
	Replicate 4		63.6		38.9		1.16
