# Supplementary material for: The murine meninges acquire lymphoid tissue properties and harbour autoreactive B cells during chronic Trypanosoma brucei infection
Source: PLoS Biol. 2023 Nov 20;21(11):e3002389. doi: 10.1371/journal.pbio.3002389 (PMC10723712; doi:10.1371/journal.pbio.3002389)
Supplement: S14 Data — (XLSX) [file pbio.3002389.s029.xlsx]

## Sheet: Sheet1
Supporting data for Figure 6B - Quantification of meningeal CD138+ plasma cells (PCs) during infection by flow cytometry
	% CD138+ plasma cells
Biological replicate	Naive	30dpi
Replicate 1	29.2	58.7
Replicate 2	24.6	50.2
Replicate 3	11.1	53.3
Replicate 4	12.5	47.3
Replicate 5	23.2	48.4
