# Supplementary material for: The murine meninges acquire lymphoid tissue properties and harbour autoreactive B cells during chronic Trypanosoma brucei infection
Source: PLoS Biol. 2023 Nov 20;21(11):e3002389. doi: 10.1371/journal.pbio.3002389 (PMC10723712; doi:10.1371/journal.pbio.3002389)
Supplement: S15 Data — (XLSX) [file pbio.3002389.s030.xlsx]

## Sheet: Sheet1
Supporting data for Figure 6D - Quantification of local B cell activation and GC-like phenotype during infection by flow cytometry using the Nur77-GFP reporter mice
	% Nur77-GFP+ CD19+ B cells
Biological replicate	Naive	30dpi
Replicate 1	12.9	1.52
Replicate 2	10.9	1.29
Replicate 3	12.8	1.17
Replicate 4	15.4	1.09
Replicate 5	16.4	4.95
