# Supplementary material for: The murine meninges acquire lymphoid tissue properties and harbour autoreactive B cells during chronic Trypanosoma brucei infection
Source: PLoS Biol. 2023 Nov 20;21(11):e3002389. doi: 10.1371/journal.pbio.3002389 (PMC10723712; doi:10.1371/journal.pbio.3002389)
Supplement: S16 Data — (XLSX) [file pbio.3002389.s031.xlsx]

## Sheet: Sheet1
Supporting data for Figure 6F - Quantification of CD95+ GL7+ GC-like B cell phenotype during infection by flow cytometry
	% CD95+ GL7+ GC-like B cells
Biological replicate	Naive	30dpi
Replicate 1	5.88	56
Replicate 2	1.5	26.5
Replicate 3	1.3	24.2
Replicate 4	4.32	58.3
Replicate 5	5.71	37.9
Replicate 6	6.67	50
Replicate 7	3.3	34.3
Replicate 8	1.92	50
Replicate 9	5.88
