# Supplementary material for: The murine meninges acquire lymphoid tissue properties and harbour autoreactive B cells during chronic Trypanosoma brucei infection
Source: PLoS Biol. 2023 Nov 20;21(11):e3002389. doi: 10.1371/journal.pbio.3002389 (PMC10723712; doi:10.1371/journal.pbio.3002389)
Supplement: S17 Data — (XLSX) [file pbio.3002389.s032.xlsx]

## Sheet: Sheet1
Supporting data for Figure 6H - Quantification of meningeal IgG+ CD19+ B cells during infection by flow cytometry
Biological replicate	Naive	30dpi
Replicate 1	0.12	12.8
Replicate 2	0.73	12.7
Replicate 3	0.16	12.6
Replicate 4	0.2	11.13
