# Supplementary material for: The murine meninges acquire lymphoid tissue properties and harbour autoreactive B cells during chronic Trypanosoma brucei infection
Source: PLoS Biol. 2023 Nov 20;21(11):e3002389. doi: 10.1371/journal.pbio.3002389 (PMC10723712; doi:10.1371/journal.pbio.3002389)
Supplement: S18 Data — (XLSX) [file pbio.3002389.s033.xlsx]

## Sheet: Sheet1
Supporting data for Figure 7B - Quantification of IgG antibody secreting cells (ASCs) by ELISpot against T. brucei lysate, mouse brain lysates, or BSA. The total IgG ASCs is also included
	Total IgG ASCs		T. brucei IgG ASCs		Mouse brain IgG ASCs		BSA IgG ASCs
Biological replicate	Naive	30dpi	Naive	30dpi	Naive	30dpi	Naive	30dpi
Replicate 1	1	374	1	441	17	147	5	7
Replicate 2	0	652	1	242	8	259	3	5
Replicate 3	0	530	28	371	5	166	4	3
Replicate 4		349		332		102		5
