# Supplementary material for: The murine meninges acquire lymphoid tissue properties and harbour autoreactive B cells during chronic Trypanosoma brucei infection
Source: PLoS Biol. 2023 Nov 20;21(11):e3002389. doi: 10.1371/journal.pbio.3002389 (PMC10723712; doi:10.1371/journal.pbio.3002389)
Supplement: S19 Data — (XLSX) [file pbio.3002389.s034.xlsx]

## Sheet: Sheet1
Supporting data for Figure 7D - Relative myelin intensity based on luxol fast blue quantification from naïve and infected brain specimens
Biological replicate	Naive	30dpi
Replicate 1	19.2582	16.6722
Replicate 2	18.4998	13.2582
Replicate 3	18.1216	15.5142
