# Supplementary material for: The murine meninges acquire lymphoid tissue properties and harbour autoreactive B cells during chronic Trypanosoma brucei infection
Source: PLoS Biol. 2023 Nov 20;21(11):e3002389. doi: 10.1371/journal.pbio.3002389 (PMC10723712; doi:10.1371/journal.pbio.3002389)
Supplement: S20 Data — (XLSX) [file pbio.3002389.s035.xlsx]

## Sheet: Sheet1
Supporting data for Figure 7E - Serum IgM and IgG ELISA test against mouse brain lysates from naïve and infected animals
IgM
Dilution	Naïve (n = 4)				30dpi (n = 4)
1/10000	0.0525	0.0535	0.055	0.047	0.0465	0.046	0.046	0.05
1/1000	0.0875	0.0535	0.0475	0.048	0.0485	0.1165	0.05	0.047
1/100	0.6445	0.4375	0.3985	0.5095	2.807	3.0155	3.4445	2.91
1/50	1.019	1.0085	0.6925	0.918	3.0265	2.992	2.981	2.814
IgG
Dilution	Naïve (n = 4)				Infected (n = 4)
1/10000	0.217	0.3025	0.687	0.196	0.254	0.5765	0.65	0.4995
1/1000	0.4965	0.546	0.45	0.3435	0.584	1.493	1.395	1.49
1/100	0.481	0.469	0.425	0.3435	2.2555	2.4145	2.194	2.387
1/50	0.5505	0.51	0.395	0.41	1.9095	2.629	2.525	2.4745
