# Supplementary material for: The murine meninges acquire lymphoid tissue properties and harbour autoreactive B cells during chronic Trypanosoma brucei infection
Source: PLoS Biol. 2023 Nov 20;21(11):e3002389. doi: 10.1371/journal.pbio.3002389 (PMC10723712; doi:10.1371/journal.pbio.3002389)
Supplement: S21 Data — (XLSX) [file pbio.3002389.s036.xlsx]

## Sheet: Sheet1
Supporting data for Figure 7G - IgM and IgG ELISA test against human brain lysates from CSF samples obtained from 1st and 2nd stage HAT patients.
	IgM				IgG
Biological replicate	Human Brain lysate		BSA		Human Brain lysate		BSA
	1st stage	2nd stage	1st stage	2nd stage	1st stage	2nd stage	1st stage	2nd stage
Replicate 1	0.048	0.184	0.005	0.096	0.024	0.073	0.05	0.004
Replicate 2	0.038	0.224	0.003	0.01	0.023	0.242	0.011	0.053
Replicate 3	0.019	0.037	0.008	0.008	0.029	0.043	0.014	0.051
Replicate 4	0.043	0.144		0.005	0.019	0.03		0.003
Replicate 5		0.092		0		0.013		0.04
Replicate 6		0.289		0.019		0.056
Replicate 7		0.529		0.02		0.155
Replicate 8				0.089		0.052
Replicate 9						0.098
Replicate 10						0.358
