# Supplementary material for: The murine meninges acquire lymphoid tissue properties and harbour autoreactive B cells during chronic Trypanosoma brucei infection
Source: PLoS Biol. 2023 Nov 20;21(11):e3002389. doi: 10.1371/journal.pbio.3002389 (PMC10723712; doi:10.1371/journal.pbio.3002389)
Supplement: S22 Data — (XLSX) [file pbio.3002389.s037.xlsx]

## Sheet: Sheet1
Supporting data for Figure 8C - Quantification of LTb+ CD4+ T cells in the meninges from naïve and infected animals by flow cytometry
Biological replicate	Naive	30dpi
Replicate 1	0.11	30.6
Replicate 2	0.22	13.8
Replicate 3	0.21	17.4
Replicate 4		14.3
