# Supplementary material for: The murine meninges acquire lymphoid tissue properties and harbour autoreactive B cells during chronic Trypanosoma brucei infection
Source: PLoS Biol. 2023 Nov 20;21(11):e3002389. doi: 10.1371/journal.pbio.3002389 (PMC10723712; doi:10.1371/journal.pbio.3002389)
Supplement: S23 Data — (XLSX) [file pbio.3002389.s038.xlsx]

## Sheet: Sheet1
Supporting data for Figure 8F - Quantification of meningeal stromal cells by flow cytometry upon treatment with LTBR-Ig antibody
	% FRCs			% FDCs			% BECs			% LECs
Biological replicate	Naive	IgG2a	LTBR-Ig	Naive	IgG2a	LTBR-Ig	Naive	IgG2a	LTBR-Ig	Naive	IgG2a	LTBR-Ig
Replicate 1	20.1	31.6	35.6	18.9	33.9	18.2	6.85	0.9	3.82	2.3	3.43	6.12
Replicate 2	26.7	36.9	28.6	24.9	23.8	20.6	2.28	2.36	2.85	2.94	5.61	5.03
Replicate 3	26.5	30.7	32.1	22	34.5	18.7	3.42	2.51	1.22	3.65	3.98	5.01
Replicate 4		28.9	31.2		32.7	18.7		1.11	2.29		5.35	8.56
Replicate 5					30.9			6.05			4.13
Replicate 6					29.1			1.61
