# Supplementary material for: The murine meninges acquire lymphoid tissue properties and harbour autoreactive B cells during chronic Trypanosoma brucei infection
Source: PLoS Biol. 2023 Nov 20;21(11):e3002389. doi: 10.1371/journal.pbio.3002389 (PMC10723712; doi:10.1371/journal.pbio.3002389)
Supplement: S24 Data — (XLSX) [file pbio.3002389.s039.xlsx]

## Sheet: Sheet1
Supporting data for Figure 7B - Quantification of IgG antibody secreting cells (ASCs) by ELISpot against T. brucei lysate, mouse brain lysates upon treatment with LTBR-Ig
	Total IgG ASCs			T. brucei IgG ASCs			Mouse brain IgG ASCs
Biological replicate	Naive	IgG2a	LTBR-Ig	Naive	IgG2a	LTBR-Ig	Naive	IgG2a	LTBR-Ig
Replicate 1	1	146	59	1	37	21	17	147	21
Replicate 2	0	72	15	1	17	46	8	259	23
Replicate 3	0	89	98	28	133	4	5	166	39
Replicate 4		214	53		479	78		102
Replicate 5					346			125
Replicate 6					441			171
Replicate 7					242			189
Replicate 8					371
Replicate 9					332
