# Supplementary material for: The murine meninges acquire lymphoid tissue properties and harbour autoreactive B cells during chronic Trypanosoma brucei infection
Source: PLoS Biol. 2023 Nov 20;21(11):e3002389. doi: 10.1371/journal.pbio.3002389 (PMC10723712; doi:10.1371/journal.pbio.3002389)
Supplement: S25 Data — (XLSX) [file pbio.3002389.s040.xlsx]

## Sheet: Sheet1
Supporting data for Figure 8I - Relative myelin intensity (%) based on luxol fast blue quantification from naïve and infected brain specimens
	IgG2a		LTBR-Ig
Biological replicate	Naive	30dpi	Naive	30dpi
Replicate 1	16.9271	10.6533	22.3318	22.5271
Replicate 2	14.6596	10.6314	27.0482	24.5125
Replicate 3	19.2286	8.19373	25.3796	25.089
Replicate 4	20.0514	8.25686	21.1271	26.2973
Replicate 5	20.8459	8.18392	22.7796	18.7702
Replicate 6	15.878	10.6922	22.149	24.3071
Replicate 7	17.2737	9.28784	20.1871	23.9776
Replicate 8	17.0631	8.04745		26.1
Replicate 9		6.60941
Replicate 10		9.77333
