# Supplementary material for: The murine meninges acquire lymphoid tissue properties and harbour autoreactive B cells during chronic Trypanosoma brucei infection
Source: PLoS Biol. 2023 Nov 20;21(11):e3002389. doi: 10.1371/journal.pbio.3002389 (PMC10723712; doi:10.1371/journal.pbio.3002389)
Supplement: S26 Data — (XLSX) [file pbio.3002389.s041.xlsx]

## Sheet: Sheet1
Supporting data for Figure 9D - Human serum ELISA from HAT cases and treated patients to measure the levels of circulating antibodies against myelin basic protein (MBP)
Biological replicate	Control	HAT cases	HAT Treated
Replicate 1	1.5265	2.934	0.499
Replicate 2	0.613	1.6745	1.2545
Replicate 3	1.1575	2.7725	2.8315
Replicate 4	1.106	1.295	0.9455
Replicate 5	0.9715	3.041	1.0275
Replicate 6		3.0245	2.8165
Replicate 7		2.9785	0.7355
Replicate 8		1.921	0.6015
Replicate 9		2.983	2.9725
Replicate 10		0.9805	0.6945
Replicate 11		2.2145
Replicate 12		3.0665
Replicate 13		1.151
Replicate 14		2.826
