# Supplementary material for: The murine meninges acquire lymphoid tissue properties and harbour autoreactive B cells during chronic Trypanosoma brucei infection
Source: PLoS Biol. 2023 Nov 20;21(11):e3002389. doi: 10.1371/journal.pbio.3002389 (PMC10723712; doi:10.1371/journal.pbio.3002389)
Supplement: S27 Data — (XLSX) [file pbio.3002389.s042.xlsx]

## Sheet: Sheet1
Supporting data for Figure 10B - Parasite quantification in the brain upon suramin treatment by qPCR to measure the T. brucei-specific transcript Pfr2
Biological replicate	Naive	30dpi	Relapsed	Cured
Replicate 1	0	3524.44	39967.1	0
Replicate 2	0	1985.43	39967.1	0
Replicate 3	0	4017.86	41442.1	0
Replicate 4	0	5227.91	41442.1	0
Replicate 5	0	5239.66	41442.1
Replicate 6	0	1958.58
Replicate 7	0	4278.94
Replicate 8	0	4865.27
Replicate 9	0	2944.11
Replicate 10	0	2831.84
