# Supplementary material for: The murine meninges acquire lymphoid tissue properties and harbour autoreactive B cells during chronic Trypanosoma brucei infection
Source: PLoS Biol. 2023 Nov 20;21(11):e3002389. doi: 10.1371/journal.pbio.3002389 (PMC10723712; doi:10.1371/journal.pbio.3002389)
Supplement: S28 Data — (XLSX) [file pbio.3002389.s043.xlsx]

## Sheet: Sheet1
Supporting data for Figure 10E - Quantification of CD95+ GL7+ GC-like B cell phenotype upon suramin treatment by flow cytometry
	% CD95+ GL7+ GC-like CD19+ B cells
Biological replicate	Naive	30dpi	Relapsed	Cured
Replicate 1	6.67	58.3	30.5	7.59
Replicate 2	3.3	37.9	41.7	5.74
Replicate 3	1.92	50	24.2	3.7
Replicate 4	5.88	34.3	14
Replicate 5	5.88	50
Replicate 6	1.3	5.71
Replicate 7	4.32	56
Replicate 8		26.5
Replicate 9		3.2
Replicate 10		4.5
