# Supplementary material for: The murine meninges acquire lymphoid tissue properties and harbour autoreactive B cells during chronic Trypanosoma brucei infection
Source: PLoS Biol. 2023 Nov 20;21(11):e3002389. doi: 10.1371/journal.pbio.3002389 (PMC10723712; doi:10.1371/journal.pbio.3002389)
Supplement: S29 Data — (XLSX) [file pbio.3002389.s044.xlsx]

## Sheet: Sheet1
Supporting data for Figure 10G - Mouse serum IgG against mouse brain lysates upon suramin treatment
Biological replicate	Naive	30dpi	Relapsed	Cured
Replicate 1	0.321	2.109	1.926	1.627
Replicate 2	0.38	1.492	1.776	1.53
Replicate 3	0.493	1.908	1.963	1.632
Replicate 4	0.485	1.814	1.957	0.934
Replicate 5	0.494	1.843	1.972	1.45
Replicate 6	0.432	1.869
Replicate 7	0.186	1.768
Replicate 8	0.79	1.883
Replicate 9	0.174	2.073
Replicate 10	0.518
