# Supplementary material for: The murine meninges acquire lymphoid tissue properties and harbour autoreactive B cells during chronic Trypanosoma brucei infection
Source: PLoS Biol. 2023 Nov 20;21(11):e3002389. doi: 10.1371/journal.pbio.3002389 (PMC10723712; doi:10.1371/journal.pbio.3002389)
Supplement: S30 Data — (XLSX) [file pbio.3002389.s045.xlsx]

## Sheet: Sheet1
Supporting data for Figure 10I - Relative myelin intensity (%) based on luxol fast blue quantification from brain specimens upon suramin treatment
Biological replicate	Naive	30dpi	Cured	Relapsed
Replicate 1	17.1169	25.0824	40.0596	13.4718
Replicate 2	30.5345	37.2984	45.6541	14.3322
Replicate 3	43.6435	29.8914	21.2467	19.0102
Replicate 4	50.9714	28.5153	27.2973	15.0996
Replicate 5	20.9188	24.4827
Replicate 6	32.0671	13.1839
Replicate 7	31.2071	19.8443
Replicate 8	49.8263	30.911
Replicate 9		10.9259
Replicate 10		18.3694
