# Supplementary material for: The murine meninges acquire lymphoid tissue properties and harbour autoreactive B cells during chronic Trypanosoma brucei infection
Source: PLoS Biol. 2023 Nov 20;21(11):e3002389. doi: 10.1371/journal.pbio.3002389 (PMC10723712; doi:10.1371/journal.pbio.3002389)
Supplement: S31 Data — (XLSX) [file pbio.3002389.s046.xlsx]

## Sheet: Sheet1
Supporting data for Supplementary Figure 4B - Local CD8+ T cell activation in the meninges using the Nur77Tempo reporter mice
	% FT blue+ CD8+ T cells		% FT blue+ red+ CD8+ T cells		% FT red+ CD8+ T cells
Biological replicate	Naive	30dpi	Naive	30dpi	Naive	30dpi
Replicate 1	29.43	46.8	16.1	3.37	3.23	1.05
Replicate 2	27.1	42.7	45.5	5.29	3.02	1.12
Replicate 3	23.9	48.9	34	4.76	2.74	0.72
Replicate 4		50.7		2.36		0.98
