# Supplementary material for: The murine meninges acquire lymphoid tissue properties and harbour autoreactive B cells during chronic Trypanosoma brucei infection
Source: PLoS Biol. 2023 Nov 20;21(11):e3002389. doi: 10.1371/journal.pbio.3002389 (PMC10723712; doi:10.1371/journal.pbio.3002389)
Supplement: S32 Data — (XLSX) [file pbio.3002389.s047.xlsx]

## Sheet: Sheet1
Supporting data for Supplementary Figure 4D - Local CD69+ CD4+ T cell activation in the meninges using the Nur77Tempo reporter mice
	CD69+ CD4+ T cells
	% FT blue+ cells		% FT red+ cells
Biological replicate	Naive	30dpi	Naive	30dpi
Replicate 1	26.7	48.3	13.3	5.42
Replicate 2	25	46.7	7.69	4.97
Replicate 3	27.3	45.7	10.6	6.58
Replicate 4		44.2		8.39
