# Supplementary material for: The murine meninges acquire lymphoid tissue properties and harbour autoreactive B cells during chronic Trypanosoma brucei infection
Source: PLoS Biol. 2023 Nov 20;21(11):e3002389. doi: 10.1371/journal.pbio.3002389 (PMC10723712; doi:10.1371/journal.pbio.3002389)
Supplement: S33 Data — (XLSX) [file pbio.3002389.s048.xlsx]

## Sheet: Sheet1
Supporting data for Supplementary Figure 6A - Comparison of antibody secreting cells in the meninges and splenocytes against mouse brain lysate
	Meninges		Splenocytes
Biological replicate	Naive	30dpi	Naive	30dpi
Replicate 1	3	161.5	4	2
Replicate 2	0	75	5	1
Replicate 3	1.5	180	1	4
Replicate 4	0	45	1	5
