# Supplementary material for: The murine meninges acquire lymphoid tissue properties and harbour autoreactive B cells during chronic Trypanosoma brucei infection
Source: PLoS Biol. 2023 Nov 20;21(11):e3002389. doi: 10.1371/journal.pbio.3002389 (PMC10723712; doi:10.1371/journal.pbio.3002389)
Supplement: S34 Data — (XLSX) [file pbio.3002389.s049.xlsx]

## Sheet: Sheet1
Supporting data for Supplementary Figure 7A - Parasitaemia of mice treated with LTBR-Ig blocking antibody of IgG2a isotype control (<5.4 falls below detection limit)
Dpi	Infected					IgG2a					LTBR-Ig
0	0	0	0	0	0	0	0	0	0	0	0	0	0	0	0
3	0	0	5.4	0	6.9	0	0	5.4	0	6.9	0	7.5	6	0	7.2
4	6.9	0	7.8	7.5	7.2	6.9	0	7.8	7.5	7.2	6.3	7.8	7.8	7.5	7.5
5	6.9	7.8	7.8	7.5	7.8	6.9	7.8	7.8	7.5	7.8	7.5	7.8	7.8	7.5	7.5
7	6	7.2	5.7	6	5.4	6	7.2	5.7	6	5.4	6.3	6.3	6.3	5.7	5.4
10	6.9	7.2	6.9	6.9	5.4	6.9	7.2	6.9	6.9	5.4	7.5	7.2	7.2	6.9	7.5
12	6.9	6.9	6.9	6.9	6.9	7.2	7.2	7.2	7.2	6.9	7.8	7.5	7.8	7.5	7.5
14	7.8	7.5	6.9	6.9	6.9	7.2	7.5	7.2	6.9	7.2	7.8	7.2	7.2	7.2	7.5
17	6.9	6.6	6.9	7.2	7.2	6.9	6.6	7.2	7.2	7.2	6.9	7.2	7.2	7.8	7.5
19	7.2	6.9	6.6	5.4	6.9	7.2	6.9	6.6	5.4	6.9	7.2	6.9	7.2	7.2	7.5
21	6.6	6.9	5.4	5.4	6	6.6	6.9	5.4	5.4	6	7.2	7.2	7.2	7.2	7.5
25	7.2	6.9	7.2	6.6	7.5	7.2	6.9	7.2	6.6	7.5	7.2	7.2	7.5	7.2	6.9
28	6.6	6.6	6.6	6	6.3	6	6	6	6.3	6	7.5	7.5	7.2	7.2	7.2
30	6	6	5.7	6	6	5.7	6	6	6.3	5.7	7.5	7.5	7.2	7.2	7.2
