# Supplementary material for: The murine meninges acquire lymphoid tissue properties and harbour autoreactive B cells during chronic Trypanosoma brucei infection
Source: PLoS Biol. 2023 Nov 20;21(11):e3002389. doi: 10.1371/journal.pbio.3002389 (PMC10723712; doi:10.1371/journal.pbio.3002389)
Supplement: S35 Data — (XLSX) [file pbio.3002389.s050.xlsx]

## Sheet: Sheet1
Supporting data for Supplementary Figure 7B - Clinical scoring of mice treated with LTBR-Ig blocking antibody of IgG2a isotype control
Dpi	Infected					IgG2a					LTBR-Ig
0	0	0	0	0	0	0	0	0	0	0	0	0	0	0	0
3	0	0	0	0	0	0	0	0	0	0	0	0	0	0	0
4	0	0	0	0	0	0	0	0	0	0	0	0	0	0	0
5	0	0	0	0	0	0	0	0	0	0	0	0	0	0	0
7	0.5	0.5	0.5	0.5	0.5	0.5	0.5	0.5	0.5	0.5	0.5	0.5	0.5	0.5	0.5
10	0	0.5	0.5	0.5	0.5	0	0.5	0.5	0.5	0.5	0.5	0	0.5	0	0.5
12	0	0	0	0	0.5	0.5	0.5	0	0	0.5	0.5	0.5	0.5	0.5	0.5
14	0.5	0.5	0	0.5	0.5	0.5	0.5	0	0.5	0.5	0.5	0.5	0	0.5	0.5
17	0.5	0.5	0.5	0.5	0.5	0.5	0.5	0.5	0.5	0.5	1	1	1	1	1
19	0.5	0.5	0.5	0.5	0.5	0.5	0.5	0.5	0.5	0.5	1	1	1	1	1
21	0.5	0.5	0.5	0.5	0.5	0.5	0.5	0.5	0.5	0.5	1	1	1	1	1
25	0.5	0.5	0.5	0.5	1	1	1	1	1	1	1	1	1	1	1
28	1	1	1	1	1	1	1	1	1	1	1.5	2	2	1.5	2
30	1	1	1	1	1	1	1	1	1	1	2	2	2	2	2
