# Supplementary material for: The murine meninges acquire lymphoid tissue properties and harbour autoreactive B cells during chronic Trypanosoma brucei infection
Source: PLoS Biol. 2023 Nov 20;21(11):e3002389. doi: 10.1371/journal.pbio.3002389 (PMC10723712; doi:10.1371/journal.pbio.3002389)
Supplement: S36 Data — (XLSX) [file pbio.3002389.s051.xlsx]

## Sheet: Sheet1
Supporting data for Supplementary Figure 7E - Comparison of IgM antibody secreting cells (ASCs) in the meninges against T. brucei or mouse brain lysates. Total IgM ASCs are also included.
	Total IgM ASCs			T. brucei IgM ASCs			Mouse brain IgM ASCs
Biological replicate	Naive	IgG2a	LTBR-Ig	Naive	IgG2a	LTBR-Ig	Naive	IgG2a	LTBR-Ig
Replicate 1	13	374	206	32	73	62	5	196	19
Replicate 2	3	652	124	14	430	28	5	122	9
Replicate 3	7	530	255	2	538	25	0	144	16
Replicate 4		349	199		542	10		80	49
Replicate 5		352			571			139
Replicate 6		369			740			106
Replicate 7		204			111
